# Supplementary material for: Single-Cell RNA Sequencing With Combined Use of Bulk RNA Sequencing to Reveal Cell Heterogeneity and Molecular Changes at Acute Stage of Ischemic Stroke in Mouse Cortex Penumbra Area
Source: Front Cell Dev Biol. 2021 Feb 22;9:624711. doi: 10.3389/fcell.2021.624711 (PMC7937629; doi:10.3389/fcell.2021.624711)
Supplement: Supplementary file 15 [file Data_Sheet_1.CSV]

	gene_names	Row.names	baseMean	log2FoldChange	padj	lfcSE	stat	pvalue	V1	V2	V3	V4	V5	V6	V7	V8	V9	V10	V11	V12
1	Gnai3	ENSMUSG00000000001	1395.222249	0.950446907	0.007195063	0.274612677	3.461045277	0.000538082	848	1223	1149	829	1180	307	2566	1298	1770	2139	2250	1754
2	Cdc45	ENSMUSG00000000028	84.08961213	0.286491248	0.626418869	0.379953344	0.754016915	0.450839065	64	45	59	135	39	96	124	165	71	99	49	68
3	H19	ENSMUSG00000000031	36.30902882	1.802864648	0.104886305	0.827408117	2.178930337	0.029336844	18	1	6	9	5	55	153	80	122	6	5	11
4	Scml2	ENSMUSG00000000037	16.03756679	0.843559332	0.36123791	0.64631426	1.305184466	0.191830042	13	18	14	13	8	0	53	5	31	30	12	8
5	Apoh	ENSMUSG00000000049	30.03806358	-0.369486522	0.534675786	0.396455009	-0.93197592	0.35134897	26	16	22	21	33	80	31	21	32	24	32	27
6	Narf	ENSMUSG00000000056	2089.498894	-0.132883191	0.574306816	0.155220104	-0.856095234	0.391945105	2133	2102	2395	1853	2470	1812	2492	1647	2996	2260	1524	1859
7	Cav2	ENSMUSG00000000058	1690.618612	0.429416146	0.272221506	0.280100223	1.533080342	0.125256061	1302	1993	1366	1515	1618	525	3067	1161	2796	2212	1774	1610
8	Klf6	ENSMUSG00000000078	2922.026909	1.008003353	0.002324819	0.260598543	3.868031421	0.000109718	1617	2484	1940	1804	2392	1023	4372	2603	3148	3506	4871	6047
9	Scmh1	ENSMUSG00000000085	1846.397782	-0.255816796	0.168567598	0.136507062	-1.874018763	0.060927839	1958	1326	1941	1951	2092	2505	2017	1632	1818	1855	1675	1671
10	Cox5a	ENSMUSG00000000088	6505.205318	-0.889570699	0.01222934	0.273991515	-3.24670893	0.001167477	10614	3779	7251	7461	6625	13738	4423	6046	4185	3831	4458	5387
11	Tbx2	ENSMUSG00000000093	85.45374799	-0.22313769	0.615577451	0.287815111	-0.775281357	0.438173423	107	66	111	140	44	66	115	88	74	80	74	70
12	Tbx4	ENSMUSG00000000094	2.889593451	-1.011304455	0.466481605	0.946785454	-1.068145324	0.285454964	5	1	3	9	4	1	5	0	5	1	1	1
13	Ngfr	ENSMUSG00000000120	49.55664281	1.962705159	0.005485503	0.549916604	3.569096013	0.000358215	6	16	20	22	13	40	177	57	39	166	70	10
14	Wnt3	ENSMUSG00000000125	149.9516294	1.401978103	1.09E-05	0.266146067	5.267701745	1.38E-07	73	63	84	87	108	69	229	165	204	406	271	115
15	Wnt9a	ENSMUSG00000000126	996.0845522	-0.86066536	7.29E-06	0.160631403	-5.358014323	8.41E-08	1075	1239	998	1230	1654	1300	882	620	1054	648	640	682
16	Fer	ENSMUSG00000000127	463.7117852	0.009172554	0.980053771	0.186683401	0.049134277	0.960812287	417	446	429	445	552	408	528	359	617	305	602	548
17	Xpo6	ENSMUSG00000000131	3002.387551	0.367508415	0.066263466	0.15045355	2.442670278	0.01457905	2623	2174	2816	2478	2882	2372	3846	2725	3648	5069	3721	2572
18	Tfe3	ENSMUSG00000000134	2016.324351	-0.099342094	0.691452131	0.157452897	-0.630932144	0.528084893	2021	1376	2132	2026	2083	2577	2320	2097	2023	2346	2109	1456
19	Axin2	ENSMUSG00000000142	582.9175095	-0.018062303	0.970267264	0.251395006	-0.071848295	0.942722638	444	610	750	479	891	278	683	356	806	520	698	647
20	Brat1	ENSMUSG00000000148	611.9837659	-0.280721232	0.215632062	0.164542027	-1.706076173	0.087993898	641	583	735	644	697	621	859	532	668	679	400	415
21	Gna12	ENSMUSG00000000149	2798.926205	-0.204520927	0.467477766	0.191763068	-1.066529282	0.286184449	3060	2426	3032	2810	3154	3036	2314	1717	2578	2582	3864	3333
22	Slc22a18	ENSMUSG00000000154	19.16493796	-0.232807419	0.869838709	0.816868014	-0.285000042	0.77564411	12	2	18	26	4	58	12	48	22	0	8	16
23	Itgb2l	ENSMUSG00000000157	2.002892692	-0.379036547	0.878564439	1.413997115	-0.26806034	0.788652873	2	0	0	8	0	3	4	4	0	1	2	0
24	Igsf5	ENSMUSG00000000159	12.26986128	0.066627035	0.944864381	0.522610174	0.127488974	0.898553399	8	17	6	18	13	7	29	11	16	3	13	10
25	Pih1d2	ENSMUSG00000000167	88.2640878	-0.072407413	0.85516862	0.229840284	-0.315033605	0.752736139	119	74	54	83	92	105	118	89	115	70	87	71
26	Dlat	ENSMUSG00000000168	4692.654528	0.107971971	0.672108339	0.161548578	0.668356056	0.503906339	4793	4454	4880	4100	5392	2791	5499	3761	5498	5806	5887	4556
27	Sdhd	ENSMUSG00000000171	3928.885624	-0.129065788	0.4192508	0.11008919	-1.172374761	0.241046628	4293	3312	4339	3376	4294	4391	4050	3758	4150	4033	4142	3592
28	Fgf23	ENSMUSG00000000182	9.475762397	0.260232974	0.779372308	0.561755799	0.463249287	0.643185691	12	6	6	13	13	1	11	4	17	17	11	7
29	Ccnd2	ENSMUSG00000000184	1718.443962	0.131933445	0.650339696	0.185649658	0.710658161	0.477296092	1509	1556	1981	1368	1678	1475	2111	1374	2085	1236	2666	1964
30	Gpr107	ENSMUSG00000000194	2292.050298	-0.162437341	0.435183226	0.142792278	-1.137577905	0.255296777	2399	1832	2257	2082	2479	3095	2794	2204	2679	2131	1899	2056
31	Nalcn	ENSMUSG00000000197	3456.885071	0.159144887	0.593622075	0.194512209	0.818174282	0.413257678	3170	3750	3464	3009	3649	1943	4033	2385	4554	4312	4755	3298
32	Btbd17	ENSMUSG00000000202	574.7727383	-1.5390048	1.80E-05	0.298576	-5.154482613	2.54E-07	948	393	646	881	684	1445	271	299	319	178	327	441
33	Slfn4	ENSMUSG00000000204	15.1362501	5.405701315	1.16E-06	0.94180638	5.739716179	9.48E-09	1	2	1	0	0	0	23	43	16	5	38	54
34	Th	ENSMUSG00000000214	81.04861023	0.431173171	0.276859007	0.28373197	1.519649586	0.128599068	77	41	67	48	58	113	170	72	124	94	88	59
35	Scnn1g	ENSMUSG00000000216	8.4275642	0.559449701	0.667659398	0.825298276	0.677875765	0.497850467	0	5	14	9	6	6	2	4	11	31	15	1
36	Drp2	ENSMUSG00000000223	3327.384332	-0.490832919	0.032064081	0.174076645	-2.819636825	0.004807803	3621	3681	3684	3558	4187	3913	3174	1991	3912	1931	3443	3203
37	Tspan32	ENSMUSG00000000244	7.969255137	-0.283253852	0.798522815	0.664121095	-0.426509343	0.669736741	16	2	10	6	10	8	1	12	15	7	8	2
38	Lhx2	ENSMUSG00000000247	1932.783149	-0.258831432	0.413347961	0.218365322	-1.18531381	0.235893395	2286	1741	2247	2277	2399	1388	1819	1659	1751	1188	1859	2721
39	Gmpr	ENSMUSG00000000253	2048.295166	-0.671660167	0.032563634	0.23888075	-2.811696498	0.004928098	2604	1523	2290	2231	2301	3767	1855	2315	2027	1229	1323	1203
40	Glra1	ENSMUSG00000000263	1.088101745	0.941481415	NA	1.745386449	0.539411438	0.58960299	1	3	0	0	0	0	1	0	0	2	5	1
41	Mid2	ENSMUSG00000000266	901.3334601	0.423402349	0.204563406	0.242825938	1.743645481	0.081220927	713	1005	772	691	910	372	1364	690	1330	1474	1050	753
42	Trim25	ENSMUSG00000000275	391.2575379	0.492701908	0.166684538	0.261736437	1.882435301	0.059776937	443	251	371	239	373	235	802	560	508	541	300	234
43	Dgke	ENSMUSG00000000276	4023.711844	0.303640454	0.214018995	0.177477211	1.710870106	0.087105094	3138	4095	3781	3432	4007	2471	5141	3327	5177	5862	5482	3453
44	Scpep1	ENSMUSG00000000278	563.666277	0.417098614	0.026591422	0.14320694	2.912558667	0.003584809	459	385	477	571	569	367	880	674	642	684	631	585
45	Mnt	ENSMUSG00000000282	1437.93319	0.419013382	0.086242381	0.182812592	2.292037854	0.021903459	1258	964	1488	1161	1343	1005	1616	1189	1574	1751	2612	1676
46	Itgb2	ENSMUSG00000000290	245.0559118	1.322829316	0.002691333	0.346322211	3.819649084	0.000133642	93	170	147	90	178	136	775	460	452	215	136	235
47	Hddc2	ENSMUSG00000000295	777.9739825	-0.399291645	0.335916396	0.292401041	-1.365561637	0.172076594	988	412	689	862	710	1511	803	1056	731	515	516	578
48	Tpd52l1	ENSMUSG00000000296	863.3979503	-0.024882956	0.892824403	0.104497695	-0.238119667	0.811788281	877	728	924	829	943	791	1015	815	916	827	890	952
49	Pemt	ENSMUSG00000000301	81.12454904	-0.520120014	0.373283417	0.407206943	-1.277286703	0.201501046	129	54	94	58	68	155	78	132	32	75	70	26
50	Cdh1	ENSMUSG00000000303	103.1953059	0.961661852	0.006585468	0.274953777	3.497540063	0.00046957	106	51	76	73	48	54	184	160	80	174	140	121
51	Cdh4	ENSMUSG00000000305	527.9658521	0.072207754	0.849199098	0.220490551	0.327486843	0.743299693	456	448	627	458	607	422	512	313	477	782	815	535
52	Ckmt1	ENSMUSG00000000308	11000.14691	-0.720050944	0.013205814	0.223964508	-3.215022556	0.001304343	12917	7432	12884	11185	13630	22245	7857	9197	9144	7331	9560	9013
53	Bcl6b	ENSMUSG00000000317	157.6149796	0.561868713	0.205162197	0.32270268	1.741134322	0.081660036	146	110	95	111	82	191	291	312	166	200	120	98
54	Clec10a	ENSMUSG00000000318	34.00546365	-0.965227921	0.222887726	0.57314939	-1.684077376	0.092166716	48	32	61	30	23	67	28	68	14	9	3	17
55	Alox12	ENSMUSG00000000320	27.5030146	-0.892864997	0.1598787	0.467284184	-1.910753728	0.056036237	55	34	32	13	29	45	44	9	32	16	5	21
56	Arvcf	ENSMUSG00000000325	1185.9367	-0.247173831	0.193647842	0.13872576	-1.78174429	0.074790941	1197	1006	1425	1074	1372	1461	1270	1135	1230	888	1175	1156
57	Comt	ENSMUSG00000000326	3751.927644	-0.27980635	0.213319296	0.163323797	-1.71320013	0.086675728	4541	2596	3943	3953	4100	4978	3934	3853	3534	2855	3870	3322
58	Rtca	ENSMUSG00000000339	937.0376686	0.347448291	0.246730192	0.215927305	1.609098447	0.107594817	662	938	874	748	1121	473	1169	697	1096	1396	1369	966
59	Dbt	ENSMUSG00000000340	829.5613764	0.592257271	0.010265824	0.178387574	3.320059008	0.000899984	686	683	601	705	620	541	1476	862	1433	1155	811	705
60	Dazap2	ENSMUSG00000000346	6688.555245	0.433918824	0.06580877	0.177313994	2.447177549	0.014397989	5479	5616	6368	5565	6559	3648	8577	5421	7598	8512	10768	7975
61	Mcts1	ENSMUSG00000000355	2105.221764	-0.326982821	0.142306914	0.164233598	-1.990961813	0.046485086	2521	1630	2157	2453	2288	2646	2203	1670	2282	1443	1880	2345
62	Rem1	ENSMUSG00000000359	12.69495411	-1.900469796	0.015990228	0.606072061	-3.135715899	0.001714352	30	7	27	25	10	19	19	2	6	2	2	5
63	Rnf17	ENSMUSG00000000365	20.52666669	0.748303409	0.168108687	0.398767173	1.876542152	0.060580872	16	13	13	14	13	20	17	23	33	23	53	14
64	Trappc10	ENSMUSG00000000374	3251.69215	0.456284083	0.110609422	0.212180203	2.150455493	0.031519203	2457	3089	2931	2324	3562	1639	4336	2184	4519	4357	5274	3450
65	Ccm2	ENSMUSG00000000378	1557.969739	-0.484399489	0.007195063	0.139958635	-3.461018949	0.000538135	1968	1412	1864	1802	1619	1931	1504	1362	1512	1053	1405	1373
66	Tbrg4	ENSMUSG00000000384	1235.492657	-0.08870177	0.768631704	0.183161055	-0.484282917	0.628185098	1343	840	1188	1224	1249	1607	1617	1433	1193	1421	1103	838
67	Tmprss2	ENSMUSG00000000385	4.149848726	4.432115267	0.001528373	1.107370858	4.00237665	6.27E-05	1	0	0	1	0	0	14	8	3	16	6	4
68	Mx1	ENSMUSG00000000386	33.77939492	1.474145853	0.074829607	0.62101532	2.373767291	0.017607644	18	10	33	9	19	17	108	82	28	86	14	2
69	Fap	ENSMUSG00000000392	160.3354439	-0.035218856	0.903295678	0.164299724	-0.214357363	0.830268388	159	162	167	155	149	151	212	103	175	177	186	161
70	Gcg	ENSMUSG00000000394	4.742292555	-0.592199826	0.711235464	0.999666396	-0.592397452	0.553584472	2	7	1	0	10	13	6	11	0	2	2	2
71	Ndufa9	ENSMUSG00000000399	3875.05265	-0.39106758	0.20632333	0.225159765	-1.73684486	0.082414558	3708	3015	3709	3355	3822	7988	3825	3099	3769	3564	3705	3300
72	Egfl6	ENSMUSG00000000402	58.51935534	-0.553681307	0.371070208	0.431756828	-1.282391547	0.199705328	63	115	69	55	62	34	50	7	43	68	83	53
73	Lck	ENSMUSG00000000409	73.66572054	0.05178051	0.937814183	0.359803945	0.143913125	0.885569071	47	43	59	105	50	116	92	62	84	143	70	31
74	Tssk3	ENSMUSG00000000411	6.609568945	0.658716462	0.497497639	0.655959631	1.004202746	0.315280899	8	6	2	5	8	1	7	3	10	20	7	5
75	Cttnbp2	ENSMUSG00000000416	2249.609694	-0.000755398	0.998074131	0.194209407	-0.003889603	0.996896553	2012	2639	2001	2338	2586	1474	2587	1398	2706	2811	2362	2491
76	Galnt1	ENSMUSG00000000420	2180.498662	0.583420647	0.020336761	0.192158858	3.036137137	0.002396303	1468	2157	1696	1702	1988	1103	3688	2243	3101	3270	2609	1897
77	Mkrn2	ENSMUSG00000000439	1019.860147	0.148269318	0.495777011	0.147131373	1.007734213	0.313582075	774	926	1029	878	1122	918	1192	974	1009	1432	1257	930
78	Pparg	ENSMUSG00000000440	209.4694313	0.098263934	0.842178558	0.288997741	0.340016269	0.733844277	123	198	202	245	250	162	149	133	165	264	331	310
79	Raf1	ENSMUSG00000000441	777.968469	0.75976786	0.047833714	0.289787738	2.621808174	0.008746465	348	860	681	407	714	330	1187	477	1162	1454	1154	863
80	1-Sep	ENSMUSG00000000486	97.69009617	-0.577942191	0.191689575	0.323032578	-1.789114261	0.073596416	96	55	92	144	99	197	86	121	100	65	49	70
81	Pdgfb	ENSMUSG00000000489	1228.465618	0.249415938	0.345782472	0.185944893	1.34134331	0.179809014	1218	767	1384	1068	1079	1069	1729	1203	1077	1373	2049	1061
82	Acvrl1	ENSMUSG00000000530	903.5950644	0.520838897	0.10662664	0.239985996	2.170288702	0.029984982	764	434	797	769	806	796	1928	1340	1008	591	899	1027
83	Grasp	ENSMUSG00000000531	2239.082723	0.130694978	0.752828735	0.254012844	0.514521142	0.606887683	2411	1409	2131	1958	1870	2714	1787	1763	1555	3669	3304	2569
84	Acvr1b	ENSMUSG00000000532	5238.323892	0.520084505	0.091233062	0.230087891	2.260373208	0.023798098	3302	5447	5031	3156	5470	2635	8217	4275	8238	8569	6094	4443
85	Tom1l2	ENSMUSG00000000538	10171.95408	-0.210661033	0.154166881	0.108837978	-1.935547096	0.052923195	10581	9428	10996	9563	11257	11843	11328	7874	11746	8844	11441	8930
86	Zfp385a	ENSMUSG00000000552	2367.791476	-0.61097274	0.000813023	0.145694345	-4.193524048	2.75E-05	3011	1924	2809	2532	2870	3611	2186	1878	2145	2220	1756	1700
87	Itga5	ENSMUSG00000000555	327.9829458	1.962118829	4.08E-05	0.394830266	4.969524881	6.71E-07	154	85	110	142	142	152	1135	966	454	429	172	185
88	Gabra2	ENSMUSG00000000560	3759.134358	-1.258437651	0.000853517	0.301164787	-4.178568363	2.93E-05	6684	5719	5247	5703	5341	2115	1511	3670	2215	1672	2324	2221
89	Wdr77	ENSMUSG00000000561	2482.801125	-0.104776402	0.535848292	0.112689975	-0.929775713	0.352487224	2600	1932	2568	2473	2633	2840	3028	2393	2932	2570	2159	2150
90	Adora3	ENSMUSG00000000562	56.36690373	0.565725846	0.151200743	0.290051809	1.950430334	0.051124849	54	26	33	48	54	52	91	92	94	64	40	47
91	Atp5f1	ENSMUSG00000000563	13530.69716	-0.280208087	0.07511384	0.118157374	-2.371482002	0.01771691	16244	10768	14544	14676	15269	15363	14364	12516	13510	11128	12665	13050
92	Sox9	ENSMUSG00000000567	1058.400551	-0.091358196	0.80794468	0.224111658	-0.407645886	0.683533671	1332	758	1264	1276	1155	631	1471	1309	1249	855	741	885
93	Hnrnpd	ENSMUSG00000000568	6569.031261	0.284009177	0.272099672	0.185201202	1.53351692	0.125148541	5970	6719	6228	5185	6905	3477	8083	5419	7620	7749	9356	7596
94	Dynlt1c	ENSMUSG00000000579	87.56623535	0.332213989	0.338346941	0.244350457	1.359579976	0.173962878	65	95	89	39	98	66	155	81	121	95	95	82
95	C1d	ENSMUSG00000000581	1808.087703	-0.004634818	0.993634246	0.332964415	-0.013919861	0.988893917	2543	1780	1744	2195	1993	317	2343	1840	2238	1445	1863	1755
96	Gm2a	ENSMUSG00000000594	3389.385881	-0.455677798	0.033873211	0.163130852	-2.793326895	0.005216894	3801	2525	3464	4023	3771	5329	3267	2532	3180	2837	3219	3078
97	Krit1	ENSMUSG00000000600	1329.261782	0.271507489	0.571353415	0.315175891	0.861447519	0.388991614	1245	1483	1372	1047	1629	257	1740	993	1763	1837	1659	1319
98	Clcn4	ENSMUSG00000000605	10061.43077	-0.050935543	0.808904281	0.125547902	-0.405706044	0.684958601	10035	10205	9071	9743	11077	9416	11108	7546	11155	11148	12406	9562
99	Grm6	ENSMUSG00000000617	0.84245868	-1.049009509	NA	2.621068424	-0.4002221	0.688992938	0	5	1	0	0	0	4	0	0	0	0	0
100	Sema4f	ENSMUSG00000000627	1888.877891	-0.536411497	0.00846346	0.15786502	-3.397912319	0.000679022	2222	1866	2220	2081	2159	2486	1762	1525	2339	1136	1554	1499
101	Hk2	ENSMUSG00000000628	251.0362014	1.180164309	7.08E-06	0.219947024	5.365675286	8.06E-08	150	143	178	124	208	100	470	467	376	374	296	226
102	Myo18a	ENSMUSG00000000631	8246.825511	-0.122110908	0.616968666	0.158150268	-0.772119518	0.440043643	8645	6253	8005	7324	8815	11214	8306	6313	8270	9189	10180	7818
103	Sez6	ENSMUSG00000000632	5495.007394	-0.263533785	0.204764239	0.15118437	-1.743128499	0.081311172	5542	4278	6559	5235	6380	7149	5095	3935	5542	5458	6784	4874
104	Haao	ENSMUSG00000000673	7.952418861	-0.153088852	0.889355184	0.624495871	-0.245139895	0.806348114	6	9	5	9	14	6	15	16	8	4	4	1
105	Cd52	ENSMUSG00000000682	154.6735348	0.571997125	0.386143904	0.458149239	1.248495198	0.211849766	132	46	103	148	93	206	413	328	242	63	76	72
106	Abhd15	ENSMUSG00000000686	15.17512072	2.405666841	0.015970096	0.767057937	3.136225732	0.001711374	1	8	8	3	7	1	12	50	56	30	1	10
107	Loxl3	ENSMUSG00000000693	134.9770447	-0.282766786	0.47384324	0.268724366	-1.052255849	0.292682182	123	98	206	139	128	174	164	91	164	67	106	183
108	Btn1a1	ENSMUSG00000000706	5.215708999	1.954468219	0.122982927	0.937930428	2.083809374	0.03717751	0	1	5	0	6	1	16	20	3	4	7	2
109	Kat2b	ENSMUSG00000000708	823.6093736	0.651566225	0.061363799	0.262194403	2.485050094	0.012953321	513	821	719	610	780	278	1287	575	1555	1210	879	989
110	Rab5b	ENSMUSG00000000711	6063.095384	0.171692886	0.333624959	0.125216025	1.371173431	0.170320899	4806	5862	5818	5347	6697	4707	7814	5217	8332	6732	7231	5753
111	Cryba1	ENSMUSG00000000724	1.66212619	-0.30190504	0.900763792	1.368339543	-0.220636056	0.825375824	0	5	0	0	1	4	1	4	1	2	1	0
112	Dnmt3l	ENSMUSG00000000730	9.765014309	1.302867718	0.355188784	0.987259405	1.319681242	0.186941465	1	1	10	4	2	15	32	30	11	16	0	0
113	Aire	ENSMUSG00000000731	15.53669276	3.984567681	0.000371812	0.901868906	4.418122916	9.96E-06	6	0	4	0	1	0	23	40	48	65	8	2
114	Icosl	ENSMUSG00000000732	231.2475787	1.156391501	6.90E-06	0.215234456	5.372706216	7.76E-08	172	113	141	140	158	115	427	255	253	538	293	270
115	Spg7	ENSMUSG00000000738	2391.572794	-0.305801002	0.128330315	0.148685689	-2.056694252	0.039715645	3024	1767	2518	2616	2642	2917	2425	2422	2552	1836	2214	2061
116	Sult5a1	ENSMUSG00000000739	8.050813183	0.375536445	0.752601386	0.729350947	0.514891283	0.606628992	8	1	4	4	5	19	14	17	6	14	1	5
117	Rpl13	ENSMUSG00000000740	13384.31444	-0.475553344	0.226451694	0.284410963	-1.672064039	0.094511695	16163	7402	12366	14923	11954	28091	13135	16276	9881	8678	10811	11103
118	Chmp1a	ENSMUSG00000000743	3783.474761	-0.21046825	0.254651787	0.132838854	-1.584387732	0.113105512	4274	3021	4113	3771	3709	4804	4274	3826	3745	3710	3551	3109
119	Rpa1	ENSMUSG00000000751	2522.724508	-0.052055175	0.846156479	0.156217494	-0.333222444	0.738966378	2488	1855	2450	2470	2587	3162	3182	2528	3201	1832	2552	2464
120	Serpinf1	ENSMUSG00000000753	451.273253	-0.352507306	0.303162873	0.243723959	-1.446338341	0.148082327	378	273	462	440	525	889	434	364	397	380	436	486
121	Tubgcp3	ENSMUSG00000000759	1241.105026	0.303258789	0.293701261	0.205877179	1.473008277	0.140748804	951	1186	1214	987	1316	824	1612	830	1488	2149	1675	1045
122	Oprm1	ENSMUSG00000000766	3.709663991	1.471462722	0.273707465	0.96283952	1.528253349	0.126449648	2	5	2	2	0	0	2	1	16	5	4	7
123	Polr3d	ENSMUSG00000000776	910.2035003	-0.348309054	0.064031362	0.141438005	-2.462627035	0.01379233	958	807	1058	877	1242	1040	1097	813	874	630	775	893
124	Tcf7	ENSMUSG00000000782	170.1321734	0.045273815	0.925615627	0.269802527	0.167803523	0.86673785	197	172	206	159	183	61	209	183	153	130	208	204
125	Ddx3x	ENSMUSG00000000787	10693.65049	0.80970861	0.021891699	0.269594955	3.003426417	0.002669581	7121	10085	8278	7285	9526	2808	16991	9055	15006	20209	15487	10663
126	Il12rb1	ENSMUSG00000000791	61.84440203	1.963838153	3.81E-06	0.356789982	5.504185237	3.71E-08	22	12	18	43	36	18	135	84	123	171	80	43
127	Slc5a5	ENSMUSG00000000792	872.8521868	0.539136053	0.036978115	0.195909979	2.751958093	0.00592401	533	570	803	696	901	676	1316	1368	1284	1062	902	634
128	Kcnn3	ENSMUSG00000000794	388.9661359	-0.010991825	0.982438867	0.257562251	-0.042676381	0.965959508	340	410	527	337	486	187	489	226	518	279	524	449
129	Usp32	ENSMUSG00000000804	5054.763363	0.218421473	0.717792306	0.376826296	0.579634371	0.56216121	5100	6366	5015	4136	5917	607	5939	3100	6996	6055	7697	5064
130	Car4	ENSMUSG00000000805	1894.789652	-0.741546629	0.002103196	0.190211657	-3.898534088	9.68E-05	2618	1463	1993	2542	2131	3104	1482	1635	1418	1349	1448	1557
131	Txnrd3	ENSMUSG00000000811	239.5580148	0.347834107	0.249694912	0.217471369	1.599447822	0.109721134	148	214	208	188	312	166	425	301	276	281	273	164
132	Fasl	ENSMUSG00000000817	4.39952252	-0.520200414	0.702719081	0.853572645	-0.609438947	0.542233529	1	1	1	5	20	4	2	4	6	6	3	2
133	Zfp512b	ENSMUSG00000000823	1883.390661	0.108243287	0.756798883	0.213051387	0.508061874	0.611409952	1541	1928	1963	1692	2167	1279	2445	1173	1984	3271	2091	1578
134	Dnajc5	ENSMUSG00000000826	16889.17542	-0.013219296	0.959484009	0.137583339	-0.096082097	0.92345537	16095	15135	17297	14267	18129	18081	18459	12914	18940	20728	22157	14005
135	Tpd52l2	ENSMUSG00000000827	2650.61825	-0.029951043	0.873013212	0.107813097	-0.27780524	0.781161868	2845	2270	2526	2747	2550	2660	3060	2774	2881	2715	2753	2418
136	Fmr1	ENSMUSG00000000838	2372.284945	0.331926179	0.713655478	0.564549004	0.587949277	0.55656634	2159	3557	1863	1966	2395	108	3378	1248	3488	3412	3215	2343
137	Bcl11a	ENSMUSG00000000861	2990.402021	0.186786396	0.423581537	0.160551905	1.16340193	0.244666467	2848	2712	3114	2614	3217	1841	3421	2372	3916	3200	3551	3747
138	Il4	ENSMUSG00000000869	533.2343261	-0.186132092	0.590916568	0.226039576	-0.823449132	0.410252633	545	572	641	551	711	301	483	339	588	426	700	622
139	Pxmp4	ENSMUSG00000000876	683.2918579	-0.356815533	0.056557748	0.141018638	-2.530272161	0.011397408	784	601	774	677	713	927	810	609	721	579	524	573
140	Dlg3	ENSMUSG00000000881	7409.390076	-0.122470469	0.517915878	0.127135579	-0.963306027	0.33539397	7504	7558	7812	6976	8730	6466	7779	5877	9157	6371	8290	7610
141	Gnb1l	ENSMUSG00000000884	178.8090123	-0.228326845	0.576078311	0.267820772	-0.852535982	0.393916677	206	89	172	199	222	249	191	222	183	229	118	98
142	Dbh	ENSMUSG00000000889	12.55241848	-0.37265306	0.751834435	0.721373301	-0.516588374	0.605443533	13	9	1	2	15	42	5	21	8	7	11	14
143	Mmp11	ENSMUSG00000000901	50.88207094	-0.310288977	0.590483155	0.376330556	-0.824511781	0.409648825	66	30	52	33	34	113	61	56	53	63	26	30
144	Smarcb1	ENSMUSG00000000902	3387.503328	-0.514123003	0.072230888	0.214792627	-2.393578453	0.016684913	3995	2261	3637	3450	3596	6372	3319	3274	2842	2876	2474	2788
145	Vpreb3	ENSMUSG00000000903	4.465838149	0.378326529	0.821612736	0.996911941	0.379498442	0.704317761	4	3	3	1	7	5	5	3	0	22	0	2
146	Hip1r	ENSMUSG00000000915	4149.679238	-0.590854866	0.017748495	0.19087951	-3.095433688	0.001965253	5337	3063	4424	4766	4869	6738	2971	2926	3352	3571	4261	3733
147	Nsun5	ENSMUSG00000000916	335.5710846	-0.082820337	0.828802677	0.226590164	-0.365507203	0.714732831	346	232	280	303	347	509	446	358	283	464	301	221
148	Top1mt	ENSMUSG00000000934	399.3365563	-0.562204597	0.029594402	0.196586379	-2.859834943	0.004238616	464	298	454	458	481	634	397	405	385	250	349	256
149	NA	ENSMUSG00000000948	237.0615671	0.839665386	0.102311299	0.382851552	2.193187887	0.028293845	244	259	123	156	112	75	340	149	400	659	272	149
150	Mmp14	ENSMUSG00000000957	549.2749771	0.180981882	0.609452025	0.22949785	0.788599467	0.430346142	533	347	549	556	478	549	889	872	623	429	421	459
151	Slc7a7	ENSMUSG00000000958	95.77968612	0.647511618	0.055367862	0.254734525	2.541907569	0.011024932	87	69	94	43	90	55	148	141	173	82	91	108
152	Oxa1l	ENSMUSG00000000959	2012.268484	0.032832047	0.892037929	0.137054816	0.239554126	0.810675931	2088	1382	2017	1907	2229	2053	2406	2295	2121	2448	1980	1630
153	Heatr6	ENSMUSG00000000976	552.2117289	-0.082131198	0.653293025	0.116434258	-0.705386879	0.480569507	534	459	604	504	615	607	742	478	597	633	500	479
154	Ccl3	ENSMUSG00000000982	135.4829672	5.042792029	3.92E-17	0.548877879	9.187457216	4.02E-20	6	3	1	15	13	9	331	233	87	669	289	68
155	Wfdc18	ENSMUSG00000000983	91.09126564	-0.558648317	0.207866413	0.322588466	-1.731767796	0.083314914	97	40	105	111	137	152	73	94	58	130	55	52
156	Ilf2	ENSMUSG00000001016	4039.975174	-0.004051621	0.982438867	0.094412392	-0.042914084	0.965770022	4028	3256	4183	4077	4137	3956	4973	4136	4587	3755	4238	3899
157	Chtop	ENSMUSG00000001017	7484.354935	0.016984102	0.935718697	0.114474724	0.148365517	0.882054313	6880	6496	7312	6948	8305	7514	8497	5922	8121	7774	9455	8025
158	Snapin	ENSMUSG00000001018	1851.235961	0.196718883	0.362550853	0.15105238	1.302322298	0.192806232	1493	1754	1928	1797	1940	1147	2558	1553	2285	2058	2351	1840
159	S100a4	ENSMUSG00000001020	1.165754514	-0.535585596	NA	1.549205855	-0.345716223	0.729555991	0	0	0	2	1	5	2	2	1	0	0	1
160	S100a3	ENSMUSG00000001021	30.62911121	-0.024861009	0.982052045	0.56253356	-0.044194712	0.964749197	30	9	23	19	26	74	24	57	25	63	10	9
161	S100a5	ENSMUSG00000001023	1.628694936	-3.113296105	0.218923671	1.83503665	-1.696585246	0.089775101	4	0	1	0	0	12	1	1	0	0	0	0
162	S100a6	ENSMUSG00000001025	995.7267445	0.143685365	0.825667582	0.38669089	0.371576804	0.710207962	992	398	700	1106	846	1500	1424	2321	1030	647	474	589
163	Scn4a	ENSMUSG00000001027	1.214379478	3.684275429	NA	2.26122795	1.629325088	0.103244218	0	0	0	0	0	0	4	0	0	2	10	0
164	Icam2	ENSMUSG00000001029	173.5249077	-0.007162961	0.991129958	0.358449185	-0.019983197	0.984056777	193	136	212	138	143	193	327	291	152	72	69	181
165	Mapk7	ENSMUSG00000001034	446.4380327	-0.478110594	0.028114238	0.165682867	-2.885697258	0.003905476	378	491	549	545	586	483	539	290	484	467	317	306
166	Epn2	ENSMUSG00000001036	4559.352906	-0.173299094	0.265421909	0.111685565	-1.551669585	0.120741304	4682	4017	5058	4292	5233	4976	4453	3648	4882	4460	5333	4374
167	B9d1	ENSMUSG00000001039	497.7234061	-0.827785492	0.025920102	0.283019999	-2.924830386	0.00344644	647	311	591	642	473	1055	492	459	446	191	347	338
168	Sec24b	ENSMUSG00000001052	2012.256123	0.334850021	0.142911701	0.168478348	1.987495876	0.046867472	1982	1819	1858	1676	2005	1041	2618	1813	2442	2756	2560	2100
169	N4bp3	ENSMUSG00000001053	485.7015352	-0.06043635	0.891616251	0.251521932	-0.240282624	0.810111164	459	260	480	454	419	828	475	549	375	466	603	503
170	Rmnd5b	ENSMUSG00000001054	1790.61495	-0.107837325	0.528338891	0.114270708	-0.943700507	0.345322715	1937	1403	2122	1717	1853	1842	2045	1678	1804	2102	1696	1603
171	Nhp2	ENSMUSG00000001056	2594.758745	-0.539756294	0.207404119	0.311423365	-1.733191385	0.083061658	3376	1283	2608	2910	2376	5437	2581	3576	1858	1678	1629	1840
172	Vps9d1	ENSMUSG00000001062	1997.626758	-0.387598754	0.024480732	0.131278923	-2.95248274	0.003152297	2302	1631	2265	2151	2245	2647	1946	1828	1790	1669	1962	1726
173	Zfp276	ENSMUSG00000001065	329.1215485	0.530718216	0.014357648	0.166826878	3.181251252	0.001466404	205	282	284	278	298	220	497	271	478	478	363	402
174	Mfsd10	ENSMUSG00000001082	539.2755757	0.507811088	0.15980918	0.265671948	1.911421557	0.055950429	373	347	460	401	366	643	659	454	428	1146	845	485
175	Luzp1	ENSMUSG00000001089	3813.246232	-0.124792336	0.652296348	0.176510542	-0.706996505	0.47956865	4394	3957	4128	3197	4460	3076	4011	2245	4926	3791	5006	3405
176	Kctd10	ENSMUSG00000001098	527.3201193	0.966630753	0.074947327	0.407378526	2.372807332	0.01765347	213	614	439	208	524	67	928	305	774	808	1070	620
177	Poldip2	ENSMUSG00000001100	4666.11795	-0.278728832	0.13608064	0.137944043	-2.020593466	0.043321866	4475	3680	5052	4832	5225	6645	5286	4307	4849	4235	4255	3857
178	Sebox	ENSMUSG00000001103	251.88532	0.457345751	0.2717317	0.298011453	1.534658303	0.124867783	186	128	216	160	227	329	438	438	359	298	196	129
179	Ift20	ENSMUSG00000001105	2192.065443	-0.512789652	0.010852331	0.15560448	-3.295468437	0.000982577	2864	1665	2595	2974	2483	2515	1858	1944	1953	1688	1909	1999
180	Col6a1	ENSMUSG00000001119	1800.971375	-0.056609686	0.863544886	0.189770129	-0.298306621	0.765469151	1703	1288	2075	1966	1887	1843	2091	1812	1622	1752	2783	1156
181	Pcbp3	ENSMUSG00000001120	2096.872209	-0.255414583	0.230374408	0.15380549	-1.660633722	0.096787032	2490	1378	2214	2215	2325	2765	2212	2109	2088	2013	1890	1769
182	Lgals9	ENSMUSG00000001123	433.8968858	0.166225008	0.58585226	0.199384759	0.833689642	0.404455897	387	314	530	309	437	423	791	477	464	379	336	487
183	Araf	ENSMUSG00000001127	5658.59745	0.215655201	0.436882479	0.190183804	1.133930422	0.256823735	5305	5509	5576	5323	6243	2601	7292	4869	7875	5986	6814	5986
184	Cfp	ENSMUSG00000001128	410.6150522	-0.968496945	0.016874456	0.310886227	-3.115277751	0.001837718	494	213	524	577	393	978	387	389	212	304	201	252
185	Timp1	ENSMUSG00000001131	260.5977971	3.617631758	0.001248787	0.890231437	4.063698053	4.83E-05	28	13	58	15	36	82	983	1430	342	191	29	24
186	Uxt	ENSMUSG00000001134	277.9486487	-0.767986486	0.066263466	0.314391131	-2.442774016	0.014574861	408	180	286	278	251	639	240	335	197	138	200	173
187	Cnnm3	ENSMUSG00000001138	1064.050372	-0.137682295	0.429122811	0.1197239	-1.149998413	0.250144525	949	924	1113	1059	1231	1238	1278	1066	1234	944	1051	873
188	Lman2l	ENSMUSG00000001143	1245.094596	-0.229842875	0.391716603	0.186055058	-1.235348705	0.216700754	1317	899	1366	1188	1218	1866	1572	1293	1121	906	1249	1118
189	Mcm3ap	ENSMUSG00000001150	1899.930024	-0.154852495	0.499058807	0.154742948	-1.000707926	0.316968034	1846	1582	1857	1639	1916	2825	2140	1608	2155	1848	1972	1718
190	Pcnt	ENSMUSG00000001151	1088.363053	0.709056032	0.001849887	0.180044271	3.938231562	8.21E-05	767	844	874	811	982	544	1612	892	1809	1790	1480	1098
191	Ftcd	ENSMUSG00000001155	6.302063448	1.154649411	0.241462131	0.710721943	1.624614834	0.104244654	1	3	5	7	6	1	14	9	1	16	7	8
192	Mxd1	ENSMUSG00000001156	1186.870097	0.281867696	0.357456565	0.214344113	1.315024201	0.188501769	858	1013	1112	1011	1322	947	1204	771	1340	1584	2212	1176
193	Gmcl1	ENSMUSG00000001157	1134.783097	0.036421022	0.918527189	0.198600372	0.18338849	0.854493207	1111	1199	1100	1239	1302	574	1637	1086	1471	1247	984	943
194	Snrnp27	ENSMUSG00000001158	1877.333121	-0.354263218	0.175906523	0.191761447	-1.847416273	0.064686832	2382	1385	2014	2159	2285	2137	1760	1926	1837	1069	1713	2019
195	Oas1c	ENSMUSG00000001166	94.69936655	0.091554419	0.896456927	0.398676498	0.229645888	0.818366946	80	41	61	122	61	168	133	181	116	77	45	61
196	Ocrl	ENSMUSG00000001173	1998.637029	0.242492753	0.397219622	0.198080864	1.224210898	0.220872679	1590	2213	1893	1414	2273	1266	2587	1408	2809	2242	2942	1917
197	Calm1	ENSMUSG00000001175	99924.16538	0.195777771	0.502927104	0.197220263	0.992685886	0.320863055	76618	108387	99154	77919	113885	66125	118117	63570	127143	123111	145227	105061
198	Agpat3	ENSMUSG00000001211	9617.416291	-0.027549889	0.889725888	0.112813383	-0.244207634	0.807070015	9483	9107	9666	7916	10668	9790	10921	7405	11740	10281	11246	9154
199	Slc26a3	ENSMUSG00000001225	8.067672029	0.908339599	0.462069734	0.842184941	1.078551223	0.280787835	5	1	5	1	22	1	10	5	12	34	2	5
200	Sema6b	ENSMUSG00000001227	3642.251011	-0.168618812	0.52365285	0.176991579	-0.952693982	0.340745143	3744	2769	3597	3472	3632	5284	3699	2922	3517	4803	4024	2821
201	Uhrf1	ENSMUSG00000001228	61.78650995	0.617157909	0.146198171	0.312818715	1.972893176	0.048507734	41	35	74	60	50	27	148	45	80	93	46	75
202	Dpp9	ENSMUSG00000001229	2259.585305	-0.013231195	0.967214079	0.166995726	-0.079230741	0.936849094	2165	2070	2318	1808	2602	2300	2230	1509	2291	2729	3100	2402
203	Ramp2	ENSMUSG00000001240	701.6784885	-0.241111643	0.611933727	0.307664314	-0.783684137	0.433225473	724	370	767	849	772	987	975	1064	726	389	301	591
204	Lsr	ENSMUSG00000001247	87.61120128	0.653562721	0.068915666	0.270074622	2.419933855	0.01552333	44	87	77	54	89	45	158	142	102	93	83	99
205	Gramd1a	ENSMUSG00000001248	4686.078084	-0.503979615	0.07786614	0.214365553	-2.351028925	0.018721578	5795	3134	4960	5491	5124	7673	3746	4135	3463	3284	5018	4581
206	Hpn	ENSMUSG00000001249	63.28904614	-1.095176268	0.038805779	0.401443306	-2.728096973	0.006370088	93	50	70	96	61	132	53	18	25	101	42	21
207	Gabrg1	ENSMUSG00000001260	726.7720703	0.291394315	0.562068755	0.331153497	0.879937303	0.378893275	586	860	687	788	729	133	971	495	1163	827	798	878
208	Ckb	ENSMUSG00000001270	65973.10176	-1.010168328	0.00439212	0.276591745	-3.652199838	0.000260003	108475	36085	73809	81867	70244	146099	41211	55660	38903	41134	45050	50193
209	Sp1	ENSMUSG00000001280	833.3347665	0.487017567	0.115053668	0.229110609	2.125687537	0.033529285	556	891	695	550	965	383	1304	732	1053	1121	1296	739
210	Itgb7	ENSMUSG00000001281	30.40368034	-0.465905646	0.381587825	0.370132198	-1.258754705	0.208118945	49	16	22	38	25	56	31	18	44	32	23	17
211	Myg1	ENSMUSG00000001285	1399.866369	-0.659498635	0.091376864	0.291901896	-2.259316034	0.023863733	2066	759	1490	1598	1315	2804	1232	1745	1069	854	861	998
212	Rarg	ENSMUSG00000001288	404.442876	-0.303805087	0.36393139	0.233928873	-1.298707094	0.194044469	420	276	392	476	457	595	508	516	428	335	286	225
213	Pfdn5	ENSMUSG00000001289	11269.76489	-0.793750344	0.040441545	0.293103703	-2.708087057	0.006767227	15188	5723	11429	15121	10846	25276	8921	11295	7593	6262	8110	9185
214	Efnb2	ENSMUSG00000001300	2140.067678	0.432739405	0.255146295	0.273587091	1.581724504	0.113712476	1367	2390	2170	1668	2396	607	2865	1768	3025	2702	2677	2640
215	Rrp15	ENSMUSG00000001305	384.729456	0.10439034	0.709355265	0.175167457	0.595945966	0.551211324	320	320	288	384	379	465	535	471	405	352	412	350
216	Rnd2	ENSMUSG00000001313	4486.897862	-0.883780161	0.002684583	0.231308125	-3.82079168	0.000133024	7169	2900	5222	5668	4500	8577	3249	3815	3332	2921	3334	3132
217	Srr	ENSMUSG00000001323	1390.926563	-0.006773541	0.984176712	0.178553833	-0.03793557	0.969739053	1165	1466	1322	1229	1516	1402	1635	823	1985	1334	1839	1307
218	Sync	ENSMUSG00000001333	12.01066539	0.646595777	0.526224554	0.681977679	0.94811868	0.34306904	13	14	10	1	17	0	15	4	14	25	22	14
219	Fndc5	ENSMUSG00000001334	4526.335773	-0.932065935	4.03E-06	0.169686781	-5.492861204	3.95E-08	6643	3799	5316	6018	4999	7885	3385	2939	3470	3502	3294	3107
220	Acp5	ENSMUSG00000001348	12.57794751	0.330975365	0.706312945	0.549603005	0.60220807	0.547035644	3	5	17	12	14	15	12	12	20	30	13	3
221	Cnn1	ENSMUSG00000001349	53.73328239	-0.268482775	0.631456813	0.360495135	-0.74476116	0.456416119	61	29	43	47	41	121	41	34	78	72	43	43
222	Fbxo9	ENSMUSG00000001366	3859.680197	-0.313612885	0.040720065	0.115951496	-2.704690289	0.00683681	4353	3500	4488	3977	4475	4213	4099	2994	4659	2883	3907	3406
223	Vps50	ENSMUSG00000001376	2872.019388	0.329789197	0.264555488	0.212256472	1.553729759	0.120248891	2631	3110	2511	2301	2884	1330	3748	2203	4465	3080	4034	2983
224	Hars	ENSMUSG00000001380	4874.369951	-0.143583451	0.458927453	0.132306701	-1.08523189	0.277818963	5210	3714	4986	4880	5205	5932	5421	5071	4817	5433	4587	3970
225	Zmat2	ENSMUSG00000001383	15706.55028	-0.565796268	0.009281882	0.168290269	-3.362026047	0.000773728	21341	12129	17699	19397	18190	21005	13680	15252	13633	10620	12759	13521
226	Ube2c	ENSMUSG00000001403	23.78843028	0.059585704	0.943914443	0.456375978	0.130562754	0.896121209	19	14	45	35	17	7	21	10	27	24	39	33
227	Smg5	ENSMUSG00000001415	3662.171457	0.250579951	0.416305904	0.212601105	1.17863899	0.238541959	3068	2486	3082	3095	3135	4635	4224	3437	3556	6542	4670	2834
228	Cct3	ENSMUSG00000001416	5410.002423	0.095991425	0.594275173	0.117474664	0.817124489	0.413857289	4797	4098	5122	4630	5576	6347	6675	5250	5914	5870	5935	5773
229	Glmp	ENSMUSG00000001418	1940.616896	-0.559289678	0.055821712	0.220424775	-2.537326756	0.011170264	2511	1421	2060	2454	1946	3104	1895	2239	1696	1416	1225	1382
230	Mef2d	ENSMUSG00000001419	6532.920582	0.593939113	0.102904771	0.271136962	2.190550154	0.028484362	4391	6055	6437	3752	6889	2906	7785	4156	7717	13299	10818	6420
231	Tmem79	ENSMUSG00000001420	36.90787363	0.54742975	0.342366625	0.405595694	1.349693201	0.177114414	33	54	22	19	26	17	92	40	56	51	20	27
232	Snd1	ENSMUSG00000001424	3607.556706	-0.113869866	0.662385032	0.165481746	-0.688111336	0.491382672	3610	2510	3817	3406	3878	4751	4494	4062	3872	2718	3659	3145
233	Col18a1	ENSMUSG00000001435	205.1537894	0.678478941	0.012089603	0.208724835	3.250590384	0.001151657	180	128	154	124	185	154	364	232	248	397	213	165
234	Slc19a1	ENSMUSG00000001436	486.1089803	-0.189713284	0.4363531	0.167126162	-1.135150124	0.256312423	545	369	402	553	539	618	621	499	483	509	413	365
235	Kpnb1	ENSMUSG00000001440	6720.465696	0.399071405	0.052895225	0.155492278	2.566503044	0.010272972	5136	6099	6601	4492	6998	4519	9217	5922	8369	9240	9513	6558
236	Npepps	ENSMUSG00000001441	5731.317378	-0.03478715	0.915731851	0.182113353	-0.191019217	0.848510538	4973	5595	6530	5313	7053	4462	6139	4003	6979	4382	7823	6662
237	Tbx21	ENSMUSG00000001444	10.80711107	1.643950725	0.196757663	0.928981767	1.76962647	0.076789386	8	5	0	2	12	4	14	38	3	40	5	0
238	Mrpl10	ENSMUSG00000001445	2069.425792	-0.257042994	0.291806624	0.173872777	-1.478339497	0.139316931	2333	1423	2277	1944	2176	3045	2233	2210	2252	1810	1808	1620
239	Cyp51	ENSMUSG00000001467	3752.154462	0.011322222	0.978454776	0.216131728	0.052385747	0.958221331	3940	2838	3541	3482	3800	4240	3739	2817	2880	3251	5426	5483
240	Tcf25	ENSMUSG00000001472	29680.36252	-0.399831703	0.031365247	0.141238573	-2.830895928	0.004641782	35327	22457	32889	31575	33676	41785	27508	22716	27458	28634	29541	26110
241	Tubb6	ENSMUSG00000001473	366.9616738	2.105038143	3.34E-06	0.380529879	5.531860328	3.17E-08	123	121	150	123	129	160	1182	1179	545	414	289	179
242	Def8	ENSMUSG00000001482	1568.768975	-0.159668775	0.250636314	0.100031248	-1.596188973	0.110446609	1572	1419	1721	1391	1855	1723	1736	1305	1910	1618	1504	1372
243	Meox1	ENSMUSG00000001493	28.48773592	1.319529534	0.030049842	0.46260214	2.852406899	0.004338952	9	21	30	6	25	5	77	26	32	63	43	24
244	Sost	ENSMUSG00000001494	2.990736881	-0.870242048	0.598816329	1.077020284	-0.808008967	0.41908542	8	0	1	2	4	8	4	0	1	5	4	0
245	Nkx2-1	ENSMUSG00000001496	2.305550625	-1.666104358	0.372597734	1.302950415	-1.278716626	0.200996863	0	6	1	8	5	0	1	0	0	4	1	1
246	Col1a1	ENSMUSG00000001506	290.559655	-0.276994097	0.305608137	0.192255242	-1.440762258	0.149651859	207	243	355	361	361	338	388	195	282	215	347	259
247	Itga3	ENSMUSG00000001507	815.9855462	0.268597763	0.21510821	0.157307341	1.707471259	0.087734495	705	524	733	719	726	920	1158	1012	1051	767	964	717
248	Sgca	ENSMUSG00000001508	20.06627363	-0.799361744	0.163690278	0.421978144	-1.894320253	0.058182514	22	22	22	26	29	28	23	17	27	19	5	4
249	Dlx3	ENSMUSG00000001510	1.266496801	0.290553947	NA	1.857526824	0.156419785	0.875702143	0	0	0	0	4	3	0	0	3	0	5	1
250	Foxm1	ENSMUSG00000001517	54.84133161	0.62642575	0.168019382	0.333743894	1.876965426	0.060522833	14	34	72	50	35	47	98	53	82	65	91	41
251	Itfg2	ENSMUSG00000001518	716.7103929	-0.061750193	0.858163439	0.20005819	-0.308661162	0.75757929	655	476	576	687	731	1150	786	648	703	861	749	691
252	Nrip2	ENSMUSG00000001520	454.1142443	-0.14165458	0.749786913	0.272288879	-0.520236378	0.602898834	436	310	501	365	432	741	512	663	583	398	347	227
253	Tulp3	ENSMUSG00000001521	611.4276588	-0.009677481	0.976170861	0.165897296	-0.058334168	0.953482451	512	469	586	631	681	710	1009	559	791	555	516	502
254	Gtf2h4	ENSMUSG00000001524	615.6748746	-0.777076331	0.021458059	0.257845252	-3.01373139	0.002580562	798	462	600	723	629	1318	563	589	560	338	356	455
255	Tubb5	ENSMUSG00000001525	23446.40281	-0.858265931	0.003105061	0.227466221	-3.773157727	0.000161194	30915	16225	28161	27558	28414	45849	16576	16072	14004	15200	22091	20444
256	Ell2	ENSMUSG00000001542	1251.356808	0.428750442	0.371786125	0.334758976	1.280773548	0.200273218	1161	1476	1120	871	1336	226	2166	775	1879	1605	1661	1231
257	Jup	ENSMUSG00000001552	1572.971548	0.060104378	0.781892447	0.131221063	0.458039101	0.64692435	1562	1211	1803	1173	1730	1558	1966	1374	1838	1418	1894	1719
258	Fkbp10	ENSMUSG00000001555	309.2204629	0.053296954	0.913679515	0.273312871	0.195003453	0.845390244	309	168	296	317	265	421	520	466	279	258	188	280
259	Klhl10	ENSMUSG00000001558	17.04959685	-0.380424172	0.613544896	0.487673529	-0.780079599	0.435344024	17	11	10	7	22	46	23	9	16	22	17	9
260	Nom1	ENSMUSG00000001569	1335.033247	0.250974298	0.219132098	0.147998802	1.695786011	0.089926413	1138	1257	1213	1136	1326	1024	1847	1266	1861	1921	1248	1147
261	Ergic1	ENSMUSG00000001576	4366.700548	-0.025272001	0.944460661	0.196768305	-0.128435323	0.897804479	4296	4322	5118	4147	5434	2474	4727	2948	4305	5247	5816	4469
262	Tnk1	ENSMUSG00000001583	2.642672836	1.870249799	0.357508007	1.422600416	1.314669796	0.188620902	0	0	0	1	5	1	0	8	0	12	4	1
263	Acap1	ENSMUSG00000001588	3.918739752	0.198709933	0.874045328	0.721134988	0.275551647	0.782892452	6	4	1	3	2	5	10	5	3	3	3	3
264	Tcea3	ENSMUSG00000001604	14.82319821	-1.148153524	0.277673273	0.756741333	-1.517233795	0.129207667	13	1	44	14	7	42	22	3	4	3	25	4
265	Ifrd1	ENSMUSG00000001627	2433.166683	0.848157734	0.003371684	0.226375494	3.746685293	0.000179187	1876	1532	1816	1690	2318	979	3371	3040	2132	2816	4151	4050
266	Stk38l	ENSMUSG00000001630	1342.556253	0.192985651	0.427017265	0.167097107	1.154931132	0.24811863	1119	1281	1305	1219	1590	808	1648	1143	1700	1557	1894	1202
267	Brpf1	ENSMUSG00000001632	1171.397088	0.377792699	0.092979199	0.168035846	2.24828635	0.024557937	949	906	1025	930	1076	1057	1424	1057	1309	1911	1752	976
268	Akr1b3	ENSMUSG00000001642	1859.745256	-0.378589283	0.114479176	0.177868338	-2.128480474	0.033297267	2011	1488	1860	1813	2078	3027	1898	1776	1637	1416	1819	1651
269	Gstt1	ENSMUSG00000001663	493.2073221	-0.415859282	0.175594733	0.224964142	-1.848558074	0.064521651	502	340	544	571	499	838	589	464	398	297	419	502
270	Gstt3	ENSMUSG00000001665	65.30937643	-1.065023052	0.002938495	0.280890555	-3.791594383	0.000149683	71	52	108	72	102	116	63	21	36	39	62	50
271	Ddt	ENSMUSG00000001666	286.9795991	-0.944576092	0.011362604	0.28818927	-3.277624085	0.001046847	401	138	328	369	370	616	224	276	210	142	181	196
272	Tat	ENSMUSG00000001670	4.479315494	0.766910864	0.454880219	0.700792639	1.094347773	0.27380248	2	5	1	1	3	7	6	3	7	6	9	5
273	Marveld3	ENSMUSG00000001672	9.766135463	-0.468121863	0.658021502	0.672248489	-0.69635242	0.486208152	7	12	3	7	9	27	15	12	12	2	11	1
274	Ddx18	ENSMUSG00000001674	841.2592128	0.229968805	0.319085802	0.163656665	1.405190587	0.159964612	734	732	823	614	926	699	1254	1051	1102	970	674	732
275	Ubl3	ENSMUSG00000001687	5858.437429	0.058221893	0.85096996	0.180150349	0.323185017	0.746555127	6332	6165	5583	5259	6623	3472	6673	4191	7008	6299	7705	6203
276	Gramd3	ENSMUSG00000001700	701.6273238	-0.525087082	0.03663903	0.190487156	-2.756548493	0.005841495	738	742	1015	800	971	585	639	439	712	427	658	769
277	Eef1e1	ENSMUSG00000001707	947.5340367	0.064774683	0.904594268	0.30528537	0.212177487	0.831968569	1361	760	956	1090	1022	244	1546	1019	1301	732	803	823
278	Akt1	ENSMUSG00000001729	6121.91702	-0.049149123	0.791576907	0.111893841	-0.4392478	0.660481993	5542	5378	6880	4959	6786	6850	7199	5435	7263	6373	6806	5270
279	Cldn15	ENSMUSG00000001739	10.86546433	0.307567133	0.765820026	0.628297613	0.489524592	0.624470348	14	5	5	13	2	17	20	8	2	20	19	8
280	Il16	ENSMUSG00000001741	60.36649508	-0.291956879	0.42603038	0.252403555	-1.156706683	0.247392218	46	48	98	73	66	59	81	47	67	38	50	64
281	Tcirg1	ENSMUSG00000001750	666.5922927	-0.104968986	0.797087564	0.24452625	-0.42927492	0.667723166	724	357	694	750	613	911	918	917	481	523	614	583
282	Naglu	ENSMUSG00000001751	326.1812894	-0.314662006	0.327239752	0.227002761	-1.386159376	0.165698243	334	245	336	379	281	529	438	354	289	296	209	260
283	Coasy	ENSMUSG00000001755	1031.130237	-0.511121178	0.055687807	0.201293205	-2.539187438	0.011111028	1248	670	1240	1150	1055	1733	892	859	851	885	844	1010
284	Smo	ENSMUSG00000001761	372.358823	0.12475992	0.644357829	0.173068249	0.720871221	0.470988751	291	319	358	347	390	374	591	242	486	328	420	435
285	Tspan33	ENSMUSG00000001763	1087.130603	-0.69089266	0.004566749	0.190017959	-3.635933479	0.000276976	1430	760	1267	1398	1404	1624	812	920	707	1009	969	796
286	Crnkl1	ENSMUSG00000001767	764.7920443	0.251041815	0.294607388	0.170743948	1.470282361	0.141485296	682	726	700	650	852	466	1152	818	1134	845	653	719
287	Rin2	ENSMUSG00000001768	1426.577309	0.810755041	6.48E-10	0.115698852	7.007459673	2.43E-12	963	989	1017	1097	1181	796	2158	1663	2014	1859	2012	1826
288	Folh1	ENSMUSG00000001773	155.7474181	1.263098591	0.005134673	0.351407476	3.594398745	0.000325142	59	123	100	109	119	22	361	107	278	281	239	168
289	Chordc1	ENSMUSG00000001774	2583.86083	-0.189953321	0.614349955	0.244169846	-0.777955689	0.436595136	2798	2516	2587	2409	2841	2888	3229	2223	3163	1031	2152	3498
290	Rtcb	ENSMUSG00000001783	5255.510629	-0.06679684	0.835380134	0.189196933	-0.353054558	0.72404754	5048	3861	4653	4303	4983	8495	6301	5454	5784	5188	5065	4752
291	Pwp1	ENSMUSG00000001785	735.9258777	0.40010836	0.149748955	0.204319222	1.958251194	0.050200545	595	680	670	601	821	341	1350	794	1021	859	675	689
292	Fbxo7	ENSMUSG00000001786	2213.275796	0.402288433	0.031351244	0.142088426	2.831254069	0.004636587	1717	1416	1886	1712	2051	2375	2622	2403	3046	3067	2764	2088
293	Capns1	ENSMUSG00000001794	5500.640234	-0.48197457	0.148600841	0.245556116	-1.962787887	0.049670826	5704	3557	6121	5507	5983	10664	5935	5823	4989	3056	4187	4916
294	Lrp3	ENSMUSG00000001802	2532.82794	-0.050683209	0.874159642	0.184100665	-0.275301607	0.78308453	2254	2429	2776	1883	2817	2876	2533	1703	2576	3478	3381	2168
295	Folr1	ENSMUSG00000001827	21.13392539	-0.525562163	0.565270542	0.601630779	-0.873562625	0.382356488	28	3	13	26	10	65	14	20	5	21	27	20
296	Clpb	ENSMUSG00000001829	2255.824483	-0.466752915	0.01263439	0.144377842	-3.232856993	0.001225589	2613	1893	2499	2417	2713	3177	2264	1941	2252	1506	2080	1955
297	7-Sep	ENSMUSG00000001833	19328.61618	0.213985725	0.664531334	0.313073355	0.683500279	0.494290774	18366	23721	18173	17878	21270	4347	24041	11208	26949	24698	24440	21781
298	Zdhhc4	ENSMUSG00000001844	813.9386135	0.014881368	0.973955741	0.237571606	0.062639507	0.950053569	777	476	675	670	814	1328	1033	1017	757	1035	733	596
299	Rac1	ENSMUSG00000001847	9241.586801	0.726108029	0.024800759	0.246448884	2.94628248	0.003216185	5118	9147	7688	6042	9029	3432	14086	6631	13385	13704	14591	11457
300	Nup214	ENSMUSG00000001855	889.4237873	0.452207379	0.026221538	0.154946355	2.918477046	0.003517458	713	677	811	586	757	836	1204	808	1073	1351	1303	819
301	Aif1l	ENSMUSG00000001864	347.9290242	-0.489744973	0.253435707	0.308360323	-1.58822305	0.112235911	344	239	400	386	439	577	192	213	228	203	440	514
302	Ltbp1	ENSMUSG00000001870	450.1215666	-0.257308711	0.257135919	0.16329457	-1.575733419	0.115087252	480	389	425	558	549	464	600	420	505	336	325	429
303	Ugp2	ENSMUSG00000001891	4115.143735	-0.238309443	0.425005665	0.205583548	-1.159185381	0.246380629	4863	4341	4756	4225	5255	2601	4055	2513	4183	3248	4996	4928
304	Kcnh6	ENSMUSG00000001901	103.9489376	0.501812936	0.14206138	0.251828869	1.992674383	0.046297114	62	93	108	56	122	64	187	101	170	148	106	77
305	Trmt1	ENSMUSG00000001909	2838.474334	-0.453874467	0.119663253	0.216084121	-2.100452667	0.03568904	2995	1811	2847	3321	2953	5255	2784	2603	2195	2457	2735	2325
306	Nacc1	ENSMUSG00000001910	5028.465705	-0.133103355	0.508259361	0.135591535	-0.981649447	0.326272578	5150	4048	5296	4863	5480	5922	5037	4293	4877	5644	6367	4173
307	Nfix	ENSMUSG00000001911	8550.840322	0.313652884	0.272506726	0.20476943	1.531736861	0.125587382	6616	7233	7981	6592	8971	7145	9042	5412	8848	14004	13279	9584
308	Slc1a5	ENSMUSG00000001918	158.3931033	0.646568568	0.181580084	0.354003287	1.826447921	0.067782819	145	55	141	143	99	142	350	345	172	166	107	87
309	Uba1	ENSMUSG00000001924	14107.66403	0.054367697	0.823582511	0.144592343	0.376006751	0.706911877	12586	10286	13759	11587	14438	18293	16076	12249	15797	15966	17359	13820
310	Vwf	ENSMUSG00000001930	1299.57036	1.170101069	0.001941348	0.298180023	3.924143068	8.70E-05	832	547	886	903	781	736	3634	2280	2761	933	933	1147
311	Siae	ENSMUSG00000001942	1044.76928	-0.183446243	0.397988668	0.150128749	-1.221926136	0.221735561	936	1215	1082	984	1288	957	1305	764	1374	1006	882	948
312	Vsig2	ENSMUSG00000001943	772.6576188	0.425147994	0.20927376	0.246345173	1.725822303	0.084379386	685	706	659	502	844	457	825	533	945	1571	1142	638
313	Esam	ENSMUSG00000001946	1180.67401	0.40779865	0.187419307	0.226016901	1.804283877	0.071186816	1100	728	870	1170	985	1072	1968	2040	1396	1120	941	1035
314	Spa17	ENSMUSG00000001948	141.4486425	-0.515236158	0.317254062	0.365378072	-1.410145266	0.158496793	192	53	149	144	142	298	128	191	133	55	91	126
315	Fam50a	ENSMUSG00000001962	1417.395763	-0.347494475	0.29733442	0.237629673	-1.46233621	0.143649101	1540	778	1556	1554	1369	2501	1447	1602	1167	1239	1080	1282
316	Emd	ENSMUSG00000001964	1437.2831	0.099751064	0.717792306	0.172124285	0.579529284	0.562232093	1314	982	1576	1117	1456	1691	1540	1300	1297	1584	1872	1760
317	Taco1	ENSMUSG00000001983	295.5934167	0.243153454	0.505078461	0.246022485	0.988338338	0.322986975	170	351	250	197	344	257	430	296	502	202	293	329
318	Grik3	ENSMUSG00000001985	2435.426184	0.289354013	0.489433412	0.283492875	1.020674728	0.307408572	1806	2910	2424	1680	2816	1098	3191	1216	3377	3608	4009	1919
319	Gria3	ENSMUSG00000001986	8546.014897	0.068814965	0.872910025	0.247285619	0.278281304	0.780796427	7883	10076	8502	8468	9957	3587	9497	5366	11818	8002	12193	9089
320	Npas1	ENSMUSG00000001988	483.2603564	-0.67605132	0.038844128	0.247868282	-2.727461996	0.006382361	583	285	566	618	539	894	413	445	263	369	471	368
321	Sipa1l2	ENSMUSG00000001995	1656.021483	0.181607265	0.533543178	0.194396046	0.93421275	0.35019416	1416	1579	1621	1398	1917	1134	1946	1020	1778	2111	2569	1800
322	Ap4e1	ENSMUSG00000001998	194.3158486	1.247829533	0.180587038	0.681839601	1.830092491	0.06723611	39	212	134	91	185	4	411	74	349	441	317	197
323	Blvra	ENSMUSG00000001999	997.7055248	-0.500312588	0.034033932	0.179243862	-2.79123972	0.005250657	1261	715	1096	1090	1059	1616	1033	817	1009	692	867	833
324	Pdzd4	ENSMUSG00000002006	8154.262097	-0.509599466	0.027626165	0.17611026	-2.893638712	0.00380806	10378	5549	9212	9368	8976	12640	6964	6920	6887	6818	7986	6798
325	Srpk3	ENSMUSG00000002007	315.7262608	-0.512364593	0.130201339	0.250175067	-2.048024202	0.040557628	443	193	313	477	301	442	257	313	241	212	249	347
326	Idh3g	ENSMUSG00000002010	5897.608871	-0.297661167	0.19474379	0.167493738	-1.77714803	0.075543887	6224	4277	6021	5994	6418	9105	5883	5718	5538	5136	5827	5257
327	Pnck	ENSMUSG00000002012	2387.121232	-0.466162383	0.090183313	0.205610141	-2.267214933	0.023377099	2560	1499	2668	2727	2769	4024	2415	2471	2048	1690	2034	1961
328	Ssr4	ENSMUSG00000002014	1998.462845	-0.48522202	0.168143128	0.258602199	-1.876325961	0.060610534	2304	1125	2054	2043	1979	4137	2092	2156	1539	1440	1668	1577
329	Bcap31	ENSMUSG00000002015	3047.767422	-0.216097344	0.423736514	0.185798439	-1.163074055	0.244799457	3032	2459	2983	2583	3328	4740	3337	2664	2854	2274	3375	3303
330	Fam98a	ENSMUSG00000002017	1882.297947	-0.116889736	0.523335581	0.122580755	-0.953573307	0.340299673	2032	1414	1839	1804	2071	2303	2204	1459	2006	2059	2041	1741
331	Ltbp2	ENSMUSG00000002020	21.4704681	-0.17465266	0.820567002	0.457683606	-0.381601302	0.702757118	26	15	13	30	24	25	33	12	12	42	6	24
332	Kmt2a	ENSMUSG00000002028	2865.758634	0.39489298	0.121970467	0.189002183	2.089356715	0.036675625	2513	2600	2688	2242	2685	1691	3592	1942	3427	3924	4484	3386
333	Ift46	ENSMUSG00000002031	1955.756142	-0.346137639	0.258127784	0.220079994	-1.572781028	0.11576953	2441	1137	2015	2257	1970	3008	2168	2315	1877	1451	1615	1436
334	Tmem25	ENSMUSG00000002032	2253.94427	-0.550846465	0.000791132	0.131059915	-4.203012532	2.63E-05	2546	2055	2522	2560	2662	3291	1889	1653	2266	1928	2048	1806
335	Cd3g	ENSMUSG00000002033	3.504800509	-2.201115648	0.162949059	1.159961399	-1.897576635	0.057751875	5	0	1	6	15	8	4	3	0	0	0	1
336	Trappc6a	ENSMUSG00000002043	255.6331063	-0.846636158	0.039002159	0.310611207	-2.725710269	0.006416329	308	165	259	335	264	586	237	295	216	156	129	118
337	Supt6	ENSMUSG00000002052	6492.284946	0.521593745	0.010826763	0.158202478	3.297001116	0.000977231	4788	4368	5351	4706	5593	6326	9078	5865	7960	10925	9094	5970
338	Spag5	ENSMUSG00000002055	791.3947678	-0.120949648	0.699187234	0.196292944	-0.616169107	0.537782916	829	656	793	1048	949	553	1157	887	794	612	607	760
339	Foxn1	ENSMUSG00000002057	2.134549937	1.805696715	0.4064302	1.502903898	1.201471842	0.229568223	0	0	1	0	5	0	3	7	6	5	0	0
340	Unc119	ENSMUSG00000002058	1077.417081	-0.841592399	0.007118696	0.242844856	-3.4655558	0.000529137	1414	773	1259	1412	1246	1988	856	1162	889	550	756	624
341	Rab34	ENSMUSG00000002059	692.8597015	-0.189163961	0.580130805	0.223839723	-0.845086648	0.398062462	791	382	568	837	740	1009	874	684	579	879	566	530
342	Sdf2	ENSMUSG00000002064	2600.439804	-0.481452032	0.114406328	0.226131662	-2.129078377	0.033247776	3057	1723	2659	2866	2685	4724	2599	2798	2385	1761	1891	2210
343	Ccne1	ENSMUSG00000002068	745.2718426	-0.481741605	0.036542528	0.174667936	-2.758042587	0.005814862	865	642	895	668	965	1056	640	568	558	613	884	656
344	Hsf2bp	ENSMUSG00000002076	13.37234111	-0.28996347	0.723988569	0.510662805	-0.567817878	0.570158639	20	12	6	14	28	7	7	12	15	9	26	7
345	Bbc3	ENSMUSG00000002083	185.7240375	0.263840635	0.455611864	0.241434421	1.092804556	0.274479621	151	121	159	203	163	188	271	313	208	174	195	118
346	Mybpc3	ENSMUSG00000002100	53.15313704	-0.593856355	0.220323825	0.351074191	-1.691540907	0.090733542	77	43	57	45	51	99	23	56	29	63	37	52
347	Psmc3	ENSMUSG00000002102	10095.56908	-0.478383182	0.144671255	0.24172929	-1.979003795	0.047815579	11797	6105	9943	10698	10508	19720	9725	10644	7896	7195	8465	8933
348	Acp2	ENSMUSG00000002103	2876.890375	-0.220391823	0.318943705	0.156780829	-1.405731967	0.159803731	3089	2236	2784	2754	2874	4322	3213	2478	3089	2726	3077	2334
349	Rapsn	ENSMUSG00000002104	27.46296178	-1.248425832	0.04325744	0.467036098	-2.673082099	0.007515785	33	27	21	42	15	84	15	12	32	8	20	17
350	Slc39a13	ENSMUSG00000002105	609.6189994	-0.628422569	0.008358388	0.184700932	-3.402378981	0.000668019	662	521	710	754	724	954	695	568	595	389	430	378
351	Celf2	ENSMUSG00000002107	12434.37247	-0.144784764	0.35514154	0.109701197	-1.319810239	0.186898382	14452	11935	12461	13176	13341	10722	14757	10690	14831	13188	11876	10086
352	Nr1h3	ENSMUSG00000002108	135.9281532	-0.205096791	0.686496813	0.320451221	-0.640024995	0.522156349	141	72	96	121	129	291	183	160	157	80	104	118
353	Ddb2	ENSMUSG00000002109	239.5961444	0.219178926	0.548466462	0.241850949	0.906256218	0.364800253	163	220	273	210	307	127	380	261	392	165	243	216
354	Spi1	ENSMUSG00000002111	221.4669348	0.444928462	0.261283559	0.28464508	1.56309908	0.118029292	223	120	176	185	153	238	500	363	244	190	156	182
355	Sf3a1	ENSMUSG00000002129	2824.509117	-0.014909322	0.927457189	0.090620948	-0.164524007	0.869318649	2850	2273	3088	2719	3149	2552	3380	2474	3111	2777	3215	2891
356	Stat6	ENSMUSG00000002147	579.8742681	0.034537719	0.928087109	0.212060979	0.162866922	0.870623215	542	444	571	430	872	525	959	632	827	455	419	484
357	Clgn	ENSMUSG00000002190	563.8512982	-0.293399708	0.315781494	0.207525783	-1.413798825	0.157420979	691	666	598	463	660	532	491	306	513	716	702	493
358	Napsa	ENSMUSG00000002204	28.52365877	-0.424464077	0.469300395	0.399526911	-1.062416737	0.288046539	34	21	15	52	34	35	52	21	39	21	13	14
359	Vrk3	ENSMUSG00000002205	1067.705589	-0.394766198	0.120977716	0.188504797	-2.094197093	0.036242427	1248	925	1214	1006	1236	1462	1236	1122	1191	613	799	890
360	Smg9	ENSMUSG00000002210	1980.208793	-0.773685315	0.037227534	0.281525891	-2.748185297	0.005992613	2762	1064	2069	2432	1927	4361	1803	2045	1357	1372	1196	1387
361	Paxip1	ENSMUSG00000002221	1441.799446	0.392909233	0.174645551	0.212161875	1.851931376	0.064035678	1098	1289	1388	1099	1652	772	1755	1089	1642	2521	2041	1389
362	Rmnd5a	ENSMUSG00000002222	5559.112383	0.511834759	0.177339473	0.277940881	1.841523846	0.065544829	3999	6545	4849	3630	5819	1707	8181	4104	8488	8924	7047	5331
363	Mov10	ENSMUSG00000002227	399.6873466	-0.742563537	0.032394706	0.263868702	-2.814140253	0.004890788	472	224	395	545	464	831	407	349	347	316	205	274
364	Ppm1j	ENSMUSG00000002228	25.03196768	0.344092758	0.668404796	0.508870617	0.676189087	0.4989206	46	9	20	22	11	21	35	48	37	39	8	10
365	Rhoc	ENSMUSG00000002233	1028.781978	0.364723217	0.40565769	0.303103203	1.203297139	0.228861356	1016	553	718	885	720	1349	1717	2062	926	1095	777	688
366	Tead3	ENSMUSG00000002249	79.32263135	0.703202487	0.145774554	0.35607854	1.974852198	0.048284923	49	41	100	41	56	68	188	130	130	50	42	91
367	Ppard	ENSMUSG00000002250	615.2453763	0.135322934	0.456520307	0.124050792	1.090867146	0.275331345	550	523	668	567	586	528	841	574	822	765	596	525
368	Def6	ENSMUSG00000002257	129.1448795	0.288254765	0.436882479	0.25421266	1.133911918	0.256831497	150	60	140	105	104	125	253	164	122	154	102	114
369	Peg3	ENSMUSG00000002265	9382.543649	-0.154508207	0.42134533	0.132231516	-1.16846733	0.24261831	9814	9282	9777	9241	10273	9189	10792	7305	12780	10832	7832	7398
370	Zim1	ENSMUSG00000002266	73.37644024	0.445409026	0.3811665	0.35358518	1.259693706	0.207779877	99	51	60	57	89	11	115	64	103	91	102	69
371	Metrn	ENSMUSG00000002274	97.02969174	-0.704193165	0.12378704	0.338625944	-2.07956058	0.037565856	98	77	133	95	87	210	45	51	61	76	104	121
372	Lmf1	ENSMUSG00000002279	631.4779888	-0.509954457	0.083054927	0.220470332	-2.31302984	0.020720999	752	457	698	689	646	1092	598	584	672	334	553	551
373	Ciao3	ENSMUSG00000002280	1299.142348	-0.424313556	0.05405618	0.166057799	-2.555216064	0.01061219	1539	960	1321	1348	1457	2083	1234	1063	1277	1237	1133	1084
374	Angptl4	ENSMUSG00000002289	298.4784529	2.582766626	1.76E-08	0.398618601	6.479292787	9.22E-11	58	43	119	50	110	126	827	857	562	581	326	110
375	Dbf4	ENSMUSG00000002297	110.5092253	0.463844167	0.148667083	0.236350051	1.962530425	0.049700762	111	69	64	101	126	75	168	78	128	150	192	107
376	Daxx	ENSMUSG00000002307	984.520063	0.153130838	0.376094468	0.120430169	1.271532205	0.203539378	848	784	991	865	925	1025	1234	1106	1038	1122	1018	1029
377	Cd320	ENSMUSG00000002308	666.7502025	-0.977323614	0.02862368	0.339671971	-2.877257166	0.004011485	1068	420	723	744	669	1543	540	616	486	162	397	601
378	Ipo4	ENSMUSG00000002319	1418.922345	-0.633215342	0.022153468	0.211272341	-2.997152108	0.002725147	1727	967	1661	1613	1547	2584	1312	1356	1257	890	1119	1078
379	Tm9sf1	ENSMUSG00000002320	584.2125716	0.680768743	0.06683507	0.279290103	2.43749684	0.014789343	317	570	582	340	629	184	1069	435	945	890	757	568
380	Rec8	ENSMUSG00000002324	208.7828256	-0.665246686	0.115328566	0.313212291	-2.123948214	0.033674474	330	202	211	264	253	234	228	309	185	116	89	87
381	Irf9	ENSMUSG00000002325	566.9600461	0.385654665	0.410581045	0.323725015	1.191303257	0.233534556	406	353	585	465	655	436	1473	857	841	369	295	351
382	Gmpr2	ENSMUSG00000002326	174.4996142	0.161631657	0.617297615	0.209590471	0.77117846	0.44060116	116	180	191	118	236	124	237	140	202	174	213	208
383	Mdp1	ENSMUSG00000002329	3108.11423	-0.582329483	0.039598372	0.214206694	-2.718540078	0.006557071	4001	2231	3102	3466	3126	5820	2763	3011	2629	2478	2381	2390
384	Dhrs1	ENSMUSG00000002332	3065.275622	-0.091852946	0.779218754	0.198103794	-0.463660713	0.642890849	3425	2183	3197	2812	3150	3752	4369	3819	3591	1971	2670	2454
385	Ncan	ENSMUSG00000002341	9575.845919	-0.299093013	0.113606377	0.140128142	-2.13442503	0.032808004	10897	8466	10881	9183	11599	10818	9101	6518	8560	9193	10591	10307
386	Tmem161a	ENSMUSG00000002342	768.4953264	-0.31350735	0.208035272	0.181182948	-1.730335852	0.083570288	876	547	804	925	812	1017	750	868	724	563	722	674
387	Armc6	ENSMUSG00000002343	1036.61935	-0.502321784	0.029350792	0.1753608	-2.864504407	0.004176623	1214	808	1159	1008	1248	1679	972	995	949	773	854	862
388	Borcs8	ENSMUSG00000002345	1183.899162	-0.952240144	0.019085042	0.310786466	-3.063969149	0.002184214	1711	648	1346	1557	1180	2690	992	1235	873	441	701	804
389	Slc25a42	ENSMUSG00000002346	842.0623959	-0.05621275	0.807455067	0.13760606	-0.408504904	0.682903031	765	766	924	826	944	790	1065	659	988	1125	709	737
390	Snx9	ENSMUSG00000002365	495.1773897	0.351838885	0.247296443	0.218890155	1.607376476	0.107971807	425	409	550	357	618	204	806	458	657	567	485	582
391	Ranbp3	ENSMUSG00000002372	3451.3177	-0.249251753	0.275056093	0.163543503	-1.524070036	0.127491217	3705	2557	3399	3364	3564	5306	3579	3133	3299	3439	3515	2989
392	Ndufa11	ENSMUSG00000002379	3723.27299	-0.960656811	0.005330326	0.268330718	-3.580122389	0.000343433	5581	2125	3955	5113	3869	8130	2792	3411	2546	2095	2612	2375
393	Bmp8b	ENSMUSG00000002384	6.228753409	0.905334477	0.430810775	0.789420179	1.146834728	0.251449933	1	4	2	4	3	11	28	4	2	9	2	9
394	Nr2f6	ENSMUSG00000002393	188.5607671	-0.692153715	0.015419454	0.219660734	-3.151012483	0.001627055	221	153	236	268	174	304	146	185	152	142	166	115
395	Use1	ENSMUSG00000002395	3570.224485	-0.588974554	0.130201339	0.287597457	-2.047912943	0.04056853	4508	1855	3485	4099	3395	7740	3241	4163	2681	2320	2598	2791
396	Ocel1	ENSMUSG00000002396	531.2619846	-0.505872608	0.016072434	0.16143958	-3.133510428	0.001727288	650	425	556	594	656	769	599	451	571	357	421	403
397	Dyrk1b	ENSMUSG00000002409	538.8860141	-0.491844706	0.067008721	0.201911399	-2.435943228	0.014853015	591	420	618	551	575	924	569	543	550	464	369	348
398	Braf	ENSMUSG00000002413	4374.378657	0.635481592	0.148774287	0.323887778	1.962042518	0.049757534	3122	4744	3869	2740	4529	905	5743	3100	6024	8132	7046	4076
399	Ndufb2	ENSMUSG00000002416	463.6397326	-0.401847785	0.020727038	0.132680108	-3.028696543	0.002456113	486	421	465	548	580	582	423	383	472	382	427	437
400	Hltf	ENSMUSG00000002428	759.0342455	0.023885981	0.944839451	0.187085583	0.127674088	0.898406897	723	829	777	646	915	498	1006	566	1085	589	868	796
401	Prpf6	ENSMUSG00000002455	2789.431217	0.059201899	0.832594349	0.165226142	0.358308306	0.720112603	2554	1991	2657	2316	2855	3609	3925	3122	3289	2895	2209	2659
402	Rgs19	ENSMUSG00000002458	711.3769009	-0.550751547	0.038285301	0.201339153	-2.735441855	0.006229659	908	554	927	862	861	849	687	633	778	315	641	603
403	Rgs20	ENSMUSG00000002459	1440.750898	-0.17514219	0.616070545	0.226281123	-0.774002654	0.438929222	1274	1535	1858	1148	2125	1032	1521	831	1758	1041	1612	1846
404	Abhd3	ENSMUSG00000002475	1228.905559	0.464678911	0.369826128	0.361593521	1.285086387	0.198762098	756	1534	1260	911	1319	202	1422	748	1563	1664	1781	1863
405	Snrpd1	ENSMUSG00000002477	2533.165385	0.035777	0.921675639	0.202258914	0.176887134	0.859597045	2786	1443	2272	2440	2127	3555	2829	2480	2699	2176	2884	3085
406	Tchp	ENSMUSG00000002486	410.0669617	-0.240697983	0.364669928	0.185585896	-1.296962693	0.194644024	508	307	405	448	409	517	528	432	393	328	288	410
407	Tiam1	ENSMUSG00000002489	2401.260056	0.499774779	0.137522152	0.248146714	2.014029408	0.044006446	1757	2521	1866	1964	2203	1198	3034	1645	3047	4779	3481	2045
408	Tsc2	ENSMUSG00000002496	3950.285524	-0.068235121	0.819490076	0.177778346	-0.383821328	0.701110879	3824	2645	3697	3701	4100	5695	4405	2983	3877	4743	4931	3595
409	Rpl3l	ENSMUSG00000002500	22.51883979	-0.993911141	0.11143406	0.463056513	-2.146414341	0.031839936	56	15	14	25	20	45	20	5	23	25	15	10
410	Slc9a3r2	ENSMUSG00000002504	1940.25479	-0.487723256	0.10662664	0.224720045	-2.170359376	0.029979632	2356	1305	2266	2091	2083	3168	2309	2094	1907	1116	1295	1515
411	Puf60	ENSMUSG00000002524	7333.439611	-0.636678066	0.041724907	0.236420925	-2.692985262	0.00708154	9504	4323	7758	8437	7720	14518	6490	7083	5881	5199	5821	5597
412	Golga2	ENSMUSG00000002546	3760.564378	0.020428366	0.923122247	0.117836426	0.173362062	0.862366843	3331	2989	3817	3279	4049	4369	4451	3169	4505	4143	4548	3337
413	Uck1	ENSMUSG00000002550	1661.96773	0.031504248	0.90160188	0.143916358	0.21890665	0.826722766	1472	1285	1628	1507	1779	1941	1912	1465	1615	2020	2214	1442
414	Scin	ENSMUSG00000002565	2.696889373	0.3224713	0.861940807	1.068925959	0.301677864	0.762897644	6	0	0	0	1	7	4	2	2	3	4	4
415	Ikzf4	ENSMUSG00000002578	388.1519394	-0.1340919	0.704804635	0.221680207	-0.604888917	0.545252808	341	349	458	268	692	298	432	292	362	503	476	295
416	Mien1	ENSMUSG00000002580	947.7052903	-1.072634313	0.012027481	0.329646044	-3.253897119	0.001138335	1464	538	1059	1243	949	2257	692	983	586	321	495	709
417	Pon1	ENSMUSG00000002588	2.393907196	-0.048884805	0.979591059	0.975763169	-0.050099047	0.960043459	1	3	2	0	2	6	4	3	3	3	0	2
418	Axl	ENSMUSG00000002602	1800.341177	0.159185342	0.379621971	0.125991099	1.26346498	0.206422124	1709	1579	1670	1582	1783	1590	2522	1551	1956	1672	2194	2187
419	Tgfb1	ENSMUSG00000002603	338.7298522	-0.005028574	0.993149738	0.340235194	-0.014779701	0.988207934	409	107	315	332	251	577	478	551	301	311	211	269
420	Ccdc97	ENSMUSG00000002608	1896.963919	-0.314626983	0.15472073	0.162742225	-1.933284272	0.053201188	2080	1446	2073	1900	1969	2820	1888	1807	1959	1506	1708	1800
421	Zfp40	ENSMUSG00000002617	646.3285523	-0.436998251	0.276058269	0.287186415	-1.521653633	0.128095891	658	855	761	823	866	359	841	493	852	664	223	471
422	Akap8l	ENSMUSG00000002625	5733.408834	-0.559525276	0.152797004	0.288072857	-1.942304738	0.05210022	6897	3119	5115	7039	5152	12537	4182	4816	3887	4306	5578	6088
423	Shh	ENSMUSG00000002633	106.2580789	-0.307519408	0.480467521	0.296015597	-1.038862176	0.298868839	92	105	148	139	139	66	111	100	177	115	56	52
424	Pdcd2l	ENSMUSG00000002635	586.4627496	0.083376264	0.848729905	0.253841351	0.328458162	0.742565273	539	394	614	389	469	917	595	636	462	697	929	476
425	Gtf2f1	ENSMUSG00000002658	4699.197745	-0.211384096	0.479750673	0.203206052	-1.040245082	0.298226052	4919	2851	4534	4789	4588	7817	5376	4990	4684	4295	4178	4017
426	Clpp	ENSMUSG00000002660	2326.441505	-0.783695134	0.041432769	0.290602768	-2.696791699	0.007001105	3268	1328	2344	2974	2184	5090	1917	2612	1529	1438	1472	1672
427	Alkbh7	ENSMUSG00000002661	523.3790347	-0.808756003	0.028759621	0.281502286	-2.872999767	0.004065944	813	297	634	681	531	949	440	609	407	264	314	341
428	Pspn	ENSMUSG00000002664	16.01175444	-0.615734928	0.470620789	0.58174189	-1.058433195	0.289857992	10	11	13	22	5	50	15	25	11	7	7	13
429	Dennd1c	ENSMUSG00000002668	57.53226543	-0.486728297	0.234553069	0.295383453	-1.647784571	0.099396886	96	47	69	59	46	74	47	55	40	78	53	29
430	Med6	ENSMUSG00000002679	757.9407991	0.082738186	0.72490107	0.146012718	0.566650545	0.570951627	662	600	697	681	814	847	866	860	705	766	941	767
431	Prkd1	ENSMUSG00000002688	401.6026957	0.063805054	0.810567651	0.158614888	0.40226397	0.687489768	378	307	396	464	450	305	478	366	420	453	367	508
432	Lcp2	ENSMUSG00000002699	167.5506359	1.331923488	0.013669544	0.415965748	3.202002796	0.001364757	101	97	93	74	153	43	503	346	380	171	64	97
433	Cse1l	ENSMUSG00000002718	2769.738695	0.289532504	0.193591228	0.162481695	1.781939216	0.074759145	2302	2806	2680	2161	2717	1820	3549	2247	3885	2876	3919	2987
434	Naa20	ENSMUSG00000002728	2630.043076	-0.300166236	0.019430977	0.098233117	-3.05565217	0.002245716	3034	2218	2819	2987	3123	2805	2775	2126	2607	2320	2768	2367
435	Prkra	ENSMUSG00000002731	696.6681429	-0.314473914	0.250772247	0.197074764	-1.595708693	0.110553847	892	517	763	741	804	811	806	834	587	431	589	652
436	Fkbp7	ENSMUSG00000002732	176.5626219	0.459056386	0.080343033	0.196709698	2.333674396	0.019612778	155	121	155	137	159	142	230	291	176	177	221	183
437	Plekha3	ENSMUSG00000002733	1216.511669	0.091003464	0.81120895	0.226900169	0.401072703	0.688366598	1024	1447	1269	1162	1430	516	1762	952	1588	1254	1221	1274
438	Ykt6	ENSMUSG00000002741	5737.368048	0.288459389	0.1088306	0.133572424	2.159572904	0.030805748	4775	4164	5198	4685	5386	5966	7380	6022	6514	8328	6823	5018
439	Baz1b	ENSMUSG00000002748	4707.948833	0.02246971	0.873063625	0.08093407	0.277629805	0.78129655	4819	3990	4681	4473	5033	4297	6085	4123	5924	4746	4801	4608
440	Pex6	ENSMUSG00000002763	2033.549223	-0.780622261	0.018005715	0.252740356	-3.088633225	0.002010795	2769	1529	2271	2444	2330	3688	1529	1778	1504	828	1621	2060
441	Mrpl2	ENSMUSG00000002767	1671.718976	-0.409766529	0.273796367	0.268166317	-1.52803131	0.126504764	1898	910	1581	1730	1557	3473	1708	1902	1414	1565	1233	1208
442	Mea1	ENSMUSG00000002768	3063.281149	-0.860439956	0.006515746	0.245691931	-3.502109136	0.000461591	4336	1980	3612	3936	3582	5712	2574	3079	2032	1554	2036	2314
443	Gnmt	ENSMUSG00000002769	64.87785832	0.812820225	0.196730901	0.459222556	1.769991945	0.076728483	54	32	32	57	33	65	53	54	31	220	126	37
444	Grin2d	ENSMUSG00000002771	352.6436631	-0.515334265	0.040348527	0.190183699	-2.709665798	0.006735103	388	255	414	484	406	483	310	314	298	394	312	209
445	Kdelr1	ENSMUSG00000002778	2526.694882	-0.181448873	0.410412478	0.152259428	-1.19170862	0.233375517	3013	1761	2698	2855	2737	2680	2834	2909	2402	2356	2254	2164
446	Tmem143	ENSMUSG00000002781	762.0911903	-0.616243052	0.004610328	0.169628352	-3.632901247	0.000280252	888	567	898	889	892	1267	763	565	773	601	656	488
447	Ggct	ENSMUSG00000002797	825.5421119	-0.514680332	0.070203728	0.213599286	-2.40956017	0.015971762	941	520	919	1046	953	1317	785	792	819	469	678	741
448	Jag2	ENSMUSG00000002799	1172.752189	-0.062559564	0.774083236	0.131982061	-0.47400051	0.635499544	1062	1017	1133	1116	1355	1316	1259	1032	1076	1331	1440	1118
449	Btbd6	ENSMUSG00000002803	2715.686434	-0.569997309	0.031114025	0.201040393	-2.835237733	0.00457916	3103	2047	2902	2900	2809	5174	2426	1946	2223	2655	2527	2075
450	Nudt14	ENSMUSG00000002804	321.8314301	-0.746902842	0.086753379	0.326286066	-2.289104315	0.022073292	372	186	338	374	334	754	306	349	365	122	197	184
451	Epdr1	ENSMUSG00000002808	4632.771892	0.320961787	0.300414674	0.220832609	1.453416631	0.146108112	3422	5221	4591	3088	5370	2284	6500	3507	7312	4993	5726	5024
452	Flii	ENSMUSG00000002812	1900.978749	0.032624308	0.920146931	0.181281433	0.17996497	0.857180069	1728	1622	1972	1555	2209	1916	2787	2010	2801	1238	1644	1827
453	Top3a	ENSMUSG00000002814	209.7883868	-0.153789361	0.685437875	0.239209223	-0.642907323	0.520284237	226	193	185	210	250	226	278	141	246	346	118	151
454	Atg4d	ENSMUSG00000002820	999.3111075	-0.650187375	0.014349168	0.204359266	-3.18158989	0.001464691	1209	746	1238	1154	1046	1742	960	907	1007	791	575	693
455	Qtrt1	ENSMUSG00000002825	522.1727911	-0.544129916	0.142313793	0.273341216	-1.990661792	0.046518082	623	287	568	562	497	1087	467	533	325	478	391	458
456	Plin4	ENSMUSG00000002831	766.1145555	5.912160764	1.57E-17	0.635068999	9.309477826	1.28E-20	8	20	26	57	11	22	2998	3066	1735	1004	360	443
457	Hdgfl2	ENSMUSG00000002833	4854.383439	-0.330276416	0.251880633	0.207366484	-1.592718409	0.111223376	5584	2966	5019	5356	5174	7596	4488	5089	3648	4416	4513	4723
458	Chaf1a	ENSMUSG00000002835	131.1925633	0.206830994	0.566098704	0.237195939	0.871983706	0.383217267	94	145	125	111	135	97	188	85	186	220	126	103
459	Adprh	ENSMUSG00000002844	4216.716755	-0.445094837	0.023006494	0.149312186	-2.980967914	0.002873389	5258	3388	4634	4386	4931	5859	3958	3985	3848	3214	3657	3812
460	Tmem39a	ENSMUSG00000002845	248.4127373	0.231006927	0.397976342	0.189008513	1.222203827	0.221630557	176	188	204	315	222	225	323	217	262	302	367	237
461	Timmdc1	ENSMUSG00000002846	902.8370941	-0.684202965	0.014555777	0.21541144	-3.176261046	0.001491866	1244	674	1034	1066	1065	1435	893	751	786	410	690	844
462	Pla1a	ENSMUSG00000002847	99.40960773	1.669707469	0.000211336	0.365772267	4.564882627	5.00E-06	48	36	47	37	49	61	320	249	143	71	68	115
463	Mcm2	ENSMUSG00000002870	188.5667107	0.75866941	0.009419634	0.226091616	3.355584005	0.000791976	114	117	165	160	168	98	331	138	256	358	278	170
464	Tpra1	ENSMUSG00000002871	914.1072769	-0.363607446	0.108186973	0.168141674	-2.162506404	0.030579164	1012	642	958	1145	997	1265	949	933	913	744	754	757
465	Nab1	ENSMUSG00000002881	1010.142713	0.455334743	0.274468004	0.298353168	1.526160239	0.126969963	882	1023	922	781	1143	223	1783	718	1546	1148	1130	1221
466	Adgre5	ENSMUSG00000002885	279.9929082	-0.324711603	0.213303916	0.18950644	-1.713459465	0.086628044	280	293	343	291	333	276	352	256	295	178	186	310
467	Il17ra	ENSMUSG00000002897	1438.766446	-0.266503568	0.383224992	0.212430767	-1.254543172	0.209644644	2065	1145	1836	1337	1661	1188	1663	1069	1175	899	1978	1501
468	Lamb1	ENSMUSG00000002900	502.6566447	0.218634181	0.321422785	0.156132656	1.400310396	0.161420389	455	426	604	367	504	364	820	542	596	514	520	467
469	Kcnn1	ENSMUSG00000002908	1143.746165	-0.411791279	0.047833714	0.157070359	-2.621699486	0.008749254	1466	813	1294	1180	1399	1517	1113	1102	1013	1124	1049	803
470	Arrdc2	ENSMUSG00000002910	1083.571208	1.566770408	4.99E-07	0.265663054	5.897584868	3.69E-09	521	289	437	584	549	824	1675	2290	1419	2333	1376	1053
471	Ppp1r17	ENSMUSG00000002930	6.160265422	0.762919042	0.524097383	0.801598395	0.951747218	0.341225196	4	1	4	9	5	4	8	1	3	30	5	3
472	Cd36	ENSMUSG00000002944	21.0507776	1.818999358	0.055714238	0.716530948	2.538619389	0.011129082	11	5	12	4	10	13	159	24	19	18	3	6
473	Map2k7	ENSMUSG00000002948	2255.547078	-0.150675349	0.49617528	0.149659479	-1.006787876	0.314036722	2452	1543	2451	2243	2602	2646	2621	2574	2353	2123	1883	1949
474	Timm44	ENSMUSG00000002949	2011.128167	-0.266027962	0.15015398	0.135989174	-1.956243679	0.050436455	2295	1528	2122	2271	2239	2398	2155	1944	2046	1614	1783	1988
475	Ap2a2	ENSMUSG00000002957	9671.74391	0.010750162	0.973822666	0.169549641	0.063404218	0.949444629	9581	6513	9639	8143	9199	13279	10625	8956	10163	11819	12007	8029
476	Pnkp	ENSMUSG00000002963	1029.364917	-0.177904113	0.613485616	0.227911934	-0.780582698	0.435047971	1041	585	1043	1213	790	1701	1131	1120	1085	983	887	894
477	Med25	ENSMUSG00000002968	2145.410314	-0.071175926	0.734216705	0.129371857	-0.550165448	0.5822059	2054	1634	2152	2186	2222	2598	2419	1827	2206	2673	2228	1938
478	Bcam	ENSMUSG00000002980	678.0879629	-0.488769481	0.15472073	0.252826052	-1.933224357	0.053208565	816	483	751	931	602	1033	840	734	680	315	445	564
479	Clptm1	ENSMUSG00000002981	6852.673947	-0.211706582	0.282514142	0.140718313	-1.504470723	0.132460206	7321	5132	7497	6289	7598	9238	6998	5603	6798	7616	7406	5868
480	Relb	ENSMUSG00000002983	285.946702	0.177657579	0.648862375	0.249086667	0.713236005	0.47569973	338	128	261	242	261	348	304	301	209	360	446	286
481	Tomm40	ENSMUSG00000002984	2352.262734	-0.58267051	0.029514714	0.203625162	-2.861485798	0.004216604	2884	1643	2601	2609	2531	4230	2067	2154	1930	1705	1904	2067
482	Apoe	ENSMUSG00000002985	76012.37789	-0.834858746	0.036021709	0.301885867	-2.765478071	0.005683943	94126	39998	77281	88403	76926	192815	52181	66988	51652	44815	54489	69419
483	Hbp1	ENSMUSG00000002996	392.8390867	0.942791186	0.023597201	0.317529199	2.969148002	0.002986267	191	362	322	218	384	90	517	308	544	775	750	407
484	Prkar2b	ENSMUSG00000002997	2435.913127	-0.426347085	0.217403369	0.250675664	-1.700791681	0.088982112	2964	3151	3124	2591	3112	1317	2293	1359	2891	1376	2772	2559
485	Cdkn1b	ENSMUSG00000003031	2245.673836	0.401157593	0.168546358	0.214035733	1.874255235	0.060895254	2160	1903	1841	2210	2317	873	3467	2505	3159	2962	2135	2109
486	Klf4	ENSMUSG00000003032	572.9525595	2.789233507	1.92E-07	0.459503725	6.070099881	1.28E-09	148	160	146	173	160	55	733	329	288	700	1851	2266
487	Ap1m1	ENSMUSG00000003033	2212.455823	-0.376171289	0.100887409	0.170913228	-2.200948943	0.027739639	2217	1919	2381	2253	2689	3151	2674	2109	2539	1402	1734	1815
488	Rab8a	ENSMUSG00000003037	1891.223618	-0.030983964	0.890733911	0.128116971	-0.241841217	0.8089032	2054	1395	1883	1784	1964	2106	2202	1893	1988	2332	1714	1722
489	Hmgn2	ENSMUSG00000003038	4805.026691	0.193921359	0.31361281	0.136657404	1.419032956	0.155889408	4671	3386	4841	4897	4342	4070	5981	5358	4490	5892	5902	4739
490	Fam32a	ENSMUSG00000003039	4140.165446	-0.25625119	0.050654012	0.098925875	-2.590335344	0.009588248	4367	3751	4579	4187	4412	4987	4825	3631	3963	3858	4106	3592
491	Elf3	ENSMUSG00000003051	5.381149108	-0.629921729	0.647399885	0.880145349	-0.715701935	0.474175416	9	2	3	16	2	6	6	0	6	5	11	0
492	Stard3nl	ENSMUSG00000003062	1397.272763	0.087096903	0.737894089	0.160285114	0.543387348	0.586863135	1448	1308	1399	1415	1532	809	1759	1489	1555	1365	1458	1482
493	Stk11	ENSMUSG00000003068	3825.265619	-0.311328149	0.241656976	0.191740217	-1.623697701	0.104440342	4209	2564	3956	4019	3887	6140	4028	4070	3446	3132	3457	3359
494	Efna2	ENSMUSG00000003070	235.3988959	-0.183875176	0.45825136	0.169176091	-1.086886305	0.27708706	253	200	214	234	305	260	238	263	278	247	213	157
495	Atp5d	ENSMUSG00000003072	9758.331716	-1.160689511	0.001628041	0.291520807	-3.981498007	6.85E-05	17103	5344	11561	13505	10284	21205	5960	9196	5440	4878	5752	6166
496	Ppp5c	ENSMUSG00000003099	5425.703098	-0.263989379	0.295065248	0.179717576	-1.468912419	0.141856546	5040	4601	6024	4629	6543	7808	4967	3487	5160	5620	6686	5331
497	Cdk12	ENSMUSG00000003119	600.4980213	0.74624333	0.024628207	0.253066077	2.948808229	0.003190019	277	588	447	364	613	317	1107	445	794	979	1015	528
498	Lipe	ENSMUSG00000003123	328.5168171	-0.03263833	0.952049501	0.290354871	-0.112408413	0.910499585	419	199	283	326	368	357	514	485	444	200	155	267
499	Pafah1b2	ENSMUSG00000003131	9085.139095	0.16479899	0.49819354	0.164406433	1.00238772	0.316156371	9054	8838	8716	7966	9268	6036	10736	7248	10146	12423	12636	8036
500	Tbc1d8	ENSMUSG00000003134	600.6340188	0.450705418	0.013495767	0.140522384	3.207356759	0.001339608	381	523	502	481	587	481	804	564	790	858	745	655
501	Cnot11	ENSMUSG00000003135	1833.496472	-0.152272981	0.517748885	0.158029267	-0.963574556	0.335259268	2145	1308	1878	1781	1899	2287	1984	1800	1637	2250	1885	1431
502	Slc2a3	ENSMUSG00000003153	6925.605566	0.464877218	0.050199257	0.179083495	2.595868575	0.009435215	5200	5112	6564	5331	7090	4813	8341	5527	7993	11652	10960	6681
503	Foxj2	ENSMUSG00000003154	1446.40553	0.088849823	0.671254376	0.132584213	0.670138787	0.502769321	1362	1222	1485	1439	1474	1203	1680	1383	1451	1493	2063	1373
504	Sri	ENSMUSG00000003161	2385.344756	0.063485577	0.674748333	0.095706867	0.663333556	0.50711695	2150	2101	2361	2137	2743	2147	3323	2354	2689	2345	2458	2357
505	Dgcr2	ENSMUSG00000003166	3463.673835	-0.120133892	0.54517178	0.131634038	-0.912635473	0.361434292	3796	2689	3759	3111	3522	4217	3920	3398	3903	3890	3307	2679
506	Irf3	ENSMUSG00000003184	868.3204035	-0.696542256	0.137910658	0.346129361	-2.012375528	0.044180366	1052	492	915	1152	945	1733	837	1174	793	244	448	636
507	Bcl2l12	ENSMUSG00000003190	38.17223827	-0.182595138	0.761305233	0.365676674	-0.499334933	0.617543449	37	26	58	53	41	24	77	32	41	13	30	39
508	Zfp959	ENSMUSG00000003198	232.3911309	-0.203686372	0.600208975	0.253265596	-0.804240192	0.421258271	294	220	222	279	239	194	283	256	254	281	90	204
509	Mpnd	ENSMUSG00000003199	3749.516926	-0.719861676	0.052619921	0.280117292	-2.569858045	0.01017402	5006	2111	4109	4825	3673	7572	3232	4379	3318	2191	2225	2395
510	Sh3gl1	ENSMUSG00000003200	1273.777007	0.101903668	0.669497614	0.151187273	0.674022795	0.500296821	1029	994	1386	1041	1310	1427	1351	1066	1321	1545	1562	1484
511	Ebi3	ENSMUSG00000003206	19.91233549	-0.641100903	0.38514441	0.512594927	-1.250696934	0.211045069	27	4	25	27	22	38	7	19	14	7	19	29
512	Yju2	ENSMUSG00000003208	283.6238396	-0.474239181	0.106241524	0.218333859	-2.172082617	0.029849432	373	221	346	297	267	421	310	303	271	173	187	253
513	Ranbp2	ENSMUSG00000003226	3465.450393	0.782283077	0.173384904	0.421372415	1.856512311	0.06338057	2260	4358	2595	1894	3299	266	5539	2066	5808	5605	5625	3691
514	Edar	ENSMUSG00000003227	7.399693658	-0.040829908	0.970441039	0.579788313	-0.070422096	0.943857705	2	10	3	13	8	7	5	8	12	8	8	5
515	Grk5	ENSMUSG00000003228	395.511131	0.030235844	0.939734711	0.215923432	0.140030398	0.888635973	412	400	424	365	473	213	528	336	446	270	451	507
516	Dvl3	ENSMUSG00000003233	1764.689952	-0.063856331	0.798641386	0.149893537	-0.42601124	0.670099655	1705	1987	1991	1438	1993	1382	2005	1353	2255	1807	2035	1572
517	Abcf3	ENSMUSG00000003234	3414.29594	-0.291001036	0.258649647	0.185205057	-1.571236991	0.116127611	3915	2477	3584	3361	3337	5271	3770	3588	3685	2500	3001	2888
518	Eif2b5	ENSMUSG00000003235	3208.055569	-0.524458619	0.05715251	0.207806471	-2.523783873	0.011609928	4028	2426	3476	3274	3272	5620	3201	3072	3102	1885	2698	2662
519	Cyth2	ENSMUSG00000003269	5008.903941	-0.360698263	0.199848635	0.204983046	-1.759649253	0.078467295	5441	3537	5224	4900	5171	8640	4338	4768	3901	4771	5045	4649
520	Sult2b1	ENSMUSG00000003271	534.4405336	-0.226674963	0.598379669	0.280313986	-0.808646639	0.41871843	518	302	404	521	523	1097	586	596	367	596	530	421
521	Car11	ENSMUSG00000003273	6155.016375	-0.802679895	0.012643115	0.248314844	-3.232508711	0.001227084	7586	4218	6606	7077	6313	13863	5176	5091	4960	3435	4562	5007
522	Dlgap1	ENSMUSG00000003279	24116.00738	-0.225646104	0.189821899	0.125647067	-1.795872427	0.072514809	30418	22346	23552	28201	26051	21002	24864	19421	27292	25021	25128	19793
523	Plag1	ENSMUSG00000003282	39.55550248	1.073037192	0.283313984	0.714583489	1.501626065	0.133193708	2	45	1	32	61	7	80	14	60	128	41	28
524	Hck	ENSMUSG00000003283	144.0991747	1.044738766	0.062499019	0.422186366	2.474591438	0.013338867	71	58	116	110	124	77	421	314	269	133	42	78
525	Mrpl4	ENSMUSG00000003299	1835.188147	-0.688158599	0.047458241	0.262048521	-2.626073206	0.008637624	2165	1058	2131	1844	1944	4124	1623	1799	1306	1452	1364	1281
526	Keap1	ENSMUSG00000003308	2723.260076	-0.366663864	0.14212968	0.184032868	-1.992382493	0.046329107	3308	1840	2966	3009	2920	3926	3008	2907	2492	2648	1974	2010
527	Ap1m2	ENSMUSG00000003309	46.12780532	0.154039148	0.773810849	0.324509752	0.474682645	0.635013189	38	36	55	45	42	39	66	74	55	61	19	32
528	Glg1	ENSMUSG00000003316	5005.982933	0.832554245	0.078431266	0.354840735	2.346275844	0.018962068	2380	5862	4041	2396	4942	1182	7240	2512	8991	8440	9188	5106
529	Atp8b3	ENSMUSG00000003341	6.640071304	-1.294091166	0.174065989	0.697946052	-1.854142111	0.063718831	5	8	16	13	6	7	11	1	2	2	1	8
530	Btbd2	ENSMUSG00000003344	2624.965926	-0.508077151	0.019794593	0.166681573	-3.048190286	0.002302241	3096	2193	3130	2970	2971	3661	2937	2488	2919	1710	1932	1828
531	Csnk1g2	ENSMUSG00000003345	6416.596054	-0.536630249	0.023100489	0.18013454	-2.979052489	0.002891412	7747	5139	7251	6812	7278	10185	5042	4481	4960	5728	6549	6170
532	Abhd17a	ENSMUSG00000003346	4941.299405	-1.142925483	0.000266002	0.253691333	-4.505181429	6.63E-06	7492	3503	5708	6144	5170	11686	3034	3755	3188	2736	3197	3347
533	Mob3a	ENSMUSG00000003348	39.88324746	1.203660975	0.02188179	0.400723825	3.003717026	0.002667033	28	32	11	24	41	5	98	39	68	64	45	47
534	Cacnb3	ENSMUSG00000003352	10462.63637	-0.85210792	1.60E-05	0.164479277	-5.18063998	2.21E-07	13985	9229	12836	11988	13340	17396	7551	7263	7082	7615	8865	8484
535	Ccdc65	ENSMUSG00000003354	373.4906187	-0.184760671	0.540773295	0.200699343	-0.920584333	0.357267485	349	286	406	339	454	496	393	307	441	219	415	438
536	Fkbp11	ENSMUSG00000003355	66.28573446	-0.648172395	0.208705648	0.375196804	-1.72755308	0.084068381	86	46	81	81	71	108	19	91	38	41	77	48
537	Ddx23	ENSMUSG00000003360	3006.847646	-0.064669939	0.683641459	0.100085542	-0.646146668	0.518184374	3120	2478	3280	2609	3241	3254	3420	2715	3431	2842	3191	3046
538	Pld3	ENSMUSG00000003363	26853.17948	-0.62726686	0.008772433	0.185376874	-3.383738469	0.000715061	31207	22101	30118	27745	31267	48034	19949	18554	23616	21921	26023	23032
539	Grik5	ENSMUSG00000003378	7940.628262	-0.304104852	0.230002232	0.183014059	-1.661647489	0.096583476	9583	5504	8939	8711	7592	10978	7357	7317	6749	9793	7702	5923
540	Cd79a	ENSMUSG00000003379	15.26006646	-0.20502522	0.837975933	0.588389273	-0.348451662	0.72750101	15	16	21	10	8	24	17	31	4	2	14	18
541	Rabac1	ENSMUSG00000003380	4758.458647	-0.446794398	0.226186885	0.267008804	-1.673332084	0.09426194	5754	2656	4798	5391	4472	9033	4813	6092	4190	3301	3455	3381
542	Etv3	ENSMUSG00000003382	1043.933264	1.226875794	0.025958591	0.419655755	2.92352906	0.003460879	509	836	669	639	856	126	1297	557	1123	1832	3545	1000
543	Prkcsh	ENSMUSG00000003402	3738.588791	-0.435591374	0.160389656	0.228237384	-1.908501434	0.056326438	4748	2191	4237	4173	3888	5977	3670	4149	3150	2318	3095	3510
544	Elavl3	ENSMUSG00000003410	8048.533858	-0.35640249	0.010821822	0.108070995	-3.297855163	0.000974264	9514	7539	9500	8141	9795	8379	7994	5946	8402	6536	8090	7824
545	Rab3b	ENSMUSG00000003411	2125.079089	-0.456010866	0.00652109	0.130227953	-3.501635821	0.000462411	2283	1786	2503	2351	2547	2914	2081	1480	2047	2029	2238	1549
546	St8sia6	ENSMUSG00000003418	82.17177478	1.865736615	0.000110653	0.39476405	4.726206999	2.29E-06	10	65	29	33	49	17	183	93	135	221	119	80
547	Fcgrt	ENSMUSG00000003420	877.3430199	-0.950332879	0.017857291	0.307265731	-3.092869729	0.001982311	1102	550	945	1201	932	2024	626	754	681	306	517	843
548	Nosip	ENSMUSG00000003421	2056.341518	-0.278123205	0.290962794	0.187855284	-1.480518404	0.138734953	2210	1593	1941	2136	2217	3062	2242	2471	1936	1735	1661	1648
549	Pih1d1	ENSMUSG00000003423	1310.455176	-0.974538559	0.007546312	0.282897132	-3.444851322	0.000571374	1878	752	1578	1758	1314	2882	1151	1259	854	590	853	842
550	Rps11	ENSMUSG00000003429	5144.648897	-0.613386902	0.081396581	0.263888335	-2.3244184	0.02010308	6329	2794	5300	6319	5056	10602	5624	4774	3651	3110	3937	4546
551	Supt5	ENSMUSG00000003435	4307.460915	0.184078089	0.427864513	0.159654501	1.152977761	0.248919513	3343	3806	4178	3354	4427	4404	5145	3009	5066	5063	6307	4628
552	Dll3	ENSMUSG00000003436	38.79950916	-0.656186342	0.184397133	0.361352522	-1.815917429	0.069383039	55	17	76	42	25	64	43	24	32	22	33	38
553	Paf1	ENSMUSG00000003437	3556.91103	-0.301875189	0.341805785	0.223451508	-1.350965101	0.176706612	3915	2090	3501	4061	3388	6013	4023	3858	2990	2803	3000	3368
554	Timm50	ENSMUSG00000003438	1478.936203	-0.883485811	0.029390331	0.308520448	-2.863621576	0.004188281	1971	827	1554	1799	1381	3666	1270	1586	962	783	919	975
555	Med29	ENSMUSG00000003444	634.6966115	-0.980036909	0.010267253	0.295233079	-3.319536253	0.000901671	1028	328	716	685	629	1546	514	525	382	372	425	461
556	Bicd1	ENSMUSG00000003452	1280.291674	0.399358951	0.203211665	0.228323501	1.749092624	0.08027501	1131	1320	1037	1185	1102	613	1897	943	2021	2126	1280	1132
557	Ncstn	ENSMUSG00000003458	2351.908189	0.311540129	0.133895385	0.153408032	2.030794112	0.042275885	1805	2055	2138	1632	2405	2205	2936	1820	2979	3495	2961	2432
558	Pex19	ENSMUSG00000003464	3644.59493	0.016981625	0.926909524	0.102658978	0.165417829	0.868615121	3394	3025	3796	3188	3867	3903	4568	3396	3884	4444	3750	3278
559	Phyhip	ENSMUSG00000003469	22882.53614	-0.269184785	0.272769205	0.175839998	-1.530850702	0.125806295	26577	15643	24449	23498	22680	33451	22435	24360	21837	23036	20974	18077
560	Crhr2	ENSMUSG00000003476	32.97751908	0.019587612	0.983462792	0.493967699	0.03965363	0.968369271	35	14	34	37	9	61	34	22	23	82	37	14
561	Inmt	ENSMUSG00000003477	52.43128657	0.814786764	0.235243918	0.495078199	1.645773871	0.099810324	8	15	36	29	24	109	104	90	53	40	70	65
562	Cyp4f18	ENSMUSG00000003484	7.370366504	1.666716255	0.246000465	1.034126619	1.611713909	0.107024209	7	4	1	0	9	0	17	38	6	5	1	1
563	Impdh1	ENSMUSG00000003500	1874.045972	-0.431005147	0.08398118	0.186841731	-2.306792727	0.021066378	1882	1832	2321	1831	2428	2294	1843	1268	2179	979	2058	1836
564	Dusp3	ENSMUSG00000003518	5123.230474	0.177540649	0.74357413	0.333616116	0.532170481	0.594607926	3154	7024	5241	3339	7104	2077	5577	2091	6367	5361	9230	6166
565	Prodh	ENSMUSG00000003526	1128.401197	-0.157894651	0.613199792	0.202123588	-0.781178744	0.434697374	1117	741	972	1154	1165	1806	1219	977	1217	959	1030	1334
566	Ess2	ENSMUSG00000003527	1286.828484	-0.245612528	0.346628605	0.183354324	-1.339551322	0.180391259	1339	1050	1295	1202	1276	1974	1630	1363	1414	1102	979	1004
567	Slc25a1	ENSMUSG00000003528	1643.969954	-0.627807634	0.057240885	0.248853815	-2.5227969	0.011642562	2119	892	1900	1960	1720	3115	1632	1692	1314	1061	1121	1302
568	Dgcr6	ENSMUSG00000003531	2721.739162	-0.930582754	0.005972658	0.263278943	-3.534588609	0.00040841	3899	1711	3160	3602	2750	5747	1920	2679	1748	1662	1722	1924
569	Ddr1	ENSMUSG00000003534	2263.602272	0.264187709	0.240025278	0.162095717	1.629825351	0.103138414	1641	1965	2078	1896	2181	2213	3812	2215	3415	2570	1869	2042
570	Ier3	ENSMUSG00000003541	569.0559155	1.03789823	1.39E-05	0.198976105	5.216195327	1.83E-07	416	226	422	392	353	378	1061	950	618	928	702	583
571	Fosb	ENSMUSG00000003545	1458.679129	2.359186789	0.017516745	0.76093853	3.10036448	0.001932826	427	340	655	426	698	276	526	485	356	948	4248	8025
572	Klc4	ENSMUSG00000003546	908.6618237	-0.608669222	0.024961308	0.206849063	-2.942576644	0.003254932	1081	673	1105	1139	1102	1334	840	819	933	436	676	836
573	Ercc1	ENSMUSG00000003549	846.3165446	-0.172827029	0.629521538	0.230907865	-0.748467484	0.454178231	862	552	656	881	830	1451	938	1036	778	833	747	673
574	Cyp17a1	ENSMUSG00000003555	1.451562655	0.534154019	NA	1.536067878	0.347741156	0.728034586	1	0	1	0	1	4	0	0	3	7	0	1
575	As3mt	ENSMUSG00000003559	468.4851975	0.075538846	0.752525917	0.146619463	0.515203398	0.606410895	464	459	462	449	446	371	626	490	490	395	526	517
576	Homer3	ENSMUSG00000003573	140.0675145	0.563993183	0.052619921	0.2194714	2.569779856	0.010176316	120	126	125	88	123	76	201	127	150	260	181	145
577	Crtc1	ENSMUSG00000003575	6065.379946	-0.093326263	0.684418414	0.144716644	-0.644889625	0.518998716	5632	4749	6183	5743	6071	8164	6888	5939	6777	6900	6072	4721
578	Rnf215	ENSMUSG00000003581	773.7409969	-0.37350704	0.153816284	0.192750114	-1.937778568	0.052650244	784	586	775	942	800	1207	776	809	740	617	577	720
579	Sec14l2	ENSMUSG00000003585	1850.744667	-0.220371212	0.309059557	0.153971414	-1.431247566	0.152359275	1991	1348	2034	1813	1901	2564	1911	1540	1762	1703	1923	1959
580	Aven	ENSMUSG00000003604	493.9971925	-0.384424242	0.256995457	0.243905351	-1.576120574	0.114998018	666	322	545	495	508	741	457	616	389	294	413	494
581	Cp	ENSMUSG00000003617	786.3324129	1.422131329	6.98E-07	0.24352352	5.839811	5.23E-09	356	426	472	340	549	358	2283	1379	1344	829	802	769
582	Crot	ENSMUSG00000003623	1201.661689	0.593444653	0.102738922	0.270814814	2.191330097	0.028427914	900	1296	1011	853	1158	335	2120	1083	2041	1174	1441	1451
583	Rps6ka1	ENSMUSG00000003644	490.2814568	-0.022670538	0.953208892	0.206256225	-0.10991444	0.91247723	567	390	469	400	498	563	781	529	645	295	407	460
584	Calb2	ENSMUSG00000003657	641.0184211	-0.418758627	0.1974927	0.236980347	-1.767060567	0.077218086	765	387	636	752	638	1111	525	573	451	556	638	681
585	Snrnp200	ENSMUSG00000003660	4243.64039	0.18142324	0.236807922	0.110632859	1.639867585	0.101032702	3475	3446	4174	3326	4390	4427	5564	3790	5558	4835	5116	3956
586	Ciao1	ENSMUSG00000003662	2420.654717	-0.187060009	0.448603667	0.168935299	-1.107287879	0.268169483	2685	2260	2729	2397	2737	2248	3006	2549	3055	1553	1879	2338
587	Has1	ENSMUSG00000003665	22.89854043	1.470254707	0.009098128	0.436220527	3.370439066	0.000750485	17	11	5	20	7	10	32	44	61	27	34	16
588	Taf6l	ENSMUSG00000003680	645.7150525	-0.372630449	0.287951797	0.250330722	-1.488552612	0.136605218	760	361	707	652	636	1154	831	723	632	475	415	496
589	Insig2	ENSMUSG00000003721	1695.687128	0.128037438	0.685766726	0.199474969	0.641872204	0.520956163	1419	1996	1746	1310	2007	946	2427	1322	2362	1656	1824	1778
590	Kpna6	ENSMUSG00000003731	3707.596123	-0.040523762	0.892824403	0.170184556	-0.238116568	0.811790685	3390	4007	3923	3218	4597	2795	4269	2521	4908	3260	4796	3643
591	Man1a	ENSMUSG00000003746	1070.686543	0.668294428	0.136341517	0.330944122	2.019357298	0.043450096	774	1212	868	765	969	190	1987	893	2156	1139	1133	1218
592	Itpkc	ENSMUSG00000003752	159.8421961	2.135809197	5.88E-10	0.304121632	7.022878256	2.17E-12	39	70	63	52	84	38	229	140	232	384	462	210
593	Coq8b	ENSMUSG00000003762	580.7795623	-0.360987754	0.308774005	0.252047106	-1.432223363	0.152079907	705	352	562	652	505	1035	631	710	580	465	437	385
594	Brd8	ENSMUSG00000003778	2225.57573	0.27292906	0.039976041	0.100562145	2.714033811	0.006646938	1852	1867	2039	1788	2407	1830	3054	2207	2839	2831	2537	2069
595	Kif20a	ENSMUSG00000003779	71.6089615	0.808758784	0.067648203	0.332731371	2.43066586	0.015071106	46	51	68	39	56	44	64	70	77	211	91	62
596	Farsa	ENSMUSG00000003808	1520.785207	-0.214986192	0.485905197	0.208988892	-1.028696741	0.303622202	1552	952	1489	1460	1545	2563	1801	1681	1428	1459	1271	1257
597	Gcdh	ENSMUSG00000003809	1545.622823	-0.320169182	0.287951797	0.215103672	-1.488441267	0.136634561	1781	1058	1474	1727	1582	2408	1755	1552	1651	857	1375	1505
598	Mast2	ENSMUSG00000003810	5340.486644	-0.559948189	0.014119305	0.175631653	-3.188196314	0.001431633	6658	4092	6128	6025	6717	7702	4393	3897	4496	3635	6270	4557
599	Dnase2a	ENSMUSG00000003812	269.0913693	-0.164932394	0.738720179	0.3044308	-0.54177302	0.587974879	333	117	238	324	221	432	369	360	328	173	165	214
600	Rad23a	ENSMUSG00000003813	1406.306132	-0.10239156	0.545205062	0.1122115	-0.912487223	0.361512293	1281	1202	1456	1364	1646	1567	1703	1235	1599	1190	1611	1301
601	Calr	ENSMUSG00000003814	21690.09075	-0.351602484	0.190873035	0.196226602	-1.791818649	0.07316202	26901	14686	24329	21452	26371	29206	18066	15092	17802	18180	25468	25085
602	Syce2	ENSMUSG00000003824	131.8	0.245717576	0.561348384	0.278808567	0.881312863	0.378148506	110	82	125	85	146	161	270	203	111	114	110	104
603	Nfat5	ENSMUSG00000003847	2781.30351	0.613361037	0.050447674	0.236523529	2.593234754	0.009507785	1907	2498	2534	2044	2530	1286	3682	2039	3417	5624	4172	2589
604	Nob1	ENSMUSG00000003848	1169.3934	-0.137916949	0.523272009	0.144595226	-0.953813989	0.340177807	1250	843	1275	1131	1142	1523	1332	1005	1098	1303	1173	1145
605	Nqo1	ENSMUSG00000003849	210.5961434	0.757669491	0.009835183	0.226954325	3.338422786	0.000842554	113	145	169	145	152	187	520	256	317	200	209	214
606	Ppfia3	ENSMUSG00000003863	8626.964223	-0.542773833	0.013775719	0.169694768	-3.198530162	0.001381301	10017	7180	9687	8854	9934	14109	7220	6226	7311	6913	8608	8007
607	Gys1	ENSMUSG00000003865	694.731942	-0.355072888	0.235102703	0.215694791	-1.64618203	0.099726288	712	493	697	775	782	1103	917	705	681	529	405	636
608	Ruvbl2	ENSMUSG00000003868	1104.0617	-0.469549767	0.153869641	0.242422143	-1.936909562	0.052756399	1245	749	1153	1111	1131	2103	1325	1115	956	667	763	1026
609	Lin7b	ENSMUSG00000003872	881.3098859	-1.051333327	0.0014573	0.261633583	-4.018342433	5.86E-05	1127	734	1069	1020	972	2009	468	611	521	474	690	797
610	Bax	ENSMUSG00000003873	884.7421992	-0.754215496	0.057076459	0.298724652	-2.524784918	0.011576912	1220	526	825	1024	866	2024	874	986	545	493	621	605
611	Il7r	ENSMUSG00000003882	11.65304533	-0.163402312	0.89513821	0.701055441	-0.233080443	0.815698941	21	17	20	8	5	0	26	2	9	10	9	16
612	Tfam	ENSMUSG00000003923	1605.78853	0.216436729	0.163543347	0.114209117	1.895091521	0.058080278	1392	1250	1592	1426	1690	1346	2155	1404	1834	2203	1948	1475
613	Zfp81	ENSMUSG00000003929	957.3986704	0.369537711	0.294887745	0.251489794	1.469394466	0.141725828	767	1101	712	802	977	472	1344	679	1356	1805	965	802
614	Efnb3	ENSMUSG00000003934	3647.574971	0.591834466	0.00157732	0.148257983	3.991923105	6.55E-05	2584	2072	3529	3151	3195	2556	5028	4164	3898	5073	5591	3991
615	Mmd	ENSMUSG00000003948	13210.39579	-0.403501214	0.029649768	0.141166552	-2.858334426	0.004258713	16395	11561	15293	15378	15491	13900	11673	9957	11602	10523	14690	13250
616	Hlf	ENSMUSG00000003949	10281.25625	0.187449366	0.499689796	0.187568726	0.999363648	0.317618563	8705	11164	9558	8201	11126	7097	12184	6520	14744	11232	13812	11579
617	Fam162a	ENSMUSG00000003955	1117.410646	-0.555567131	0.068668446	0.229335421	-2.422509045	0.015413742	1584	711	1234	1276	1229	1764	1100	981	1055	531	965	1077
618	Rpl8	ENSMUSG00000003970	18495.03528	-0.452273006	0.268269655	0.292932623	-1.543948915	0.122600709	24318	9293	18282	21635	16624	34897	18647	24879	13098	11156	14343	15048
619	Grm3	ENSMUSG00000003974	1648.642556	0.192087861	0.663430452	0.280128174	0.685714178	0.492893364	1342	1744	1895	1374	1714	891	1619	749	2121	1457	2805	2416
620	Ssbp2	ENSMUSG00000003992	2368.012235	0.257121253	0.11655181	0.121434588	2.117364224	0.034228948	2086	1909	2419	2065	2620	1548	3026	2282	2944	2796	2938	2412
621	Fancl	ENSMUSG00000004018	241.3676147	-0.17758004	0.558423995	0.200351793	-0.886341158	0.375433717	204	201	307	216	281	292	314	244	268	134	247	233
622	Brinp2	ENSMUSG00000004031	4473.77038	0.053610047	0.870755669	0.189512504	0.282883955	0.777265794	4124	3864	4477	3782	4933	4477	4538	2514	5054	5738	6778	4443
623	Gstm5	ENSMUSG00000004032	7192.915272	-0.455102398	0.170586577	0.243795004	-1.866742101	0.061937611	9117	4364	6909	7678	7024	13532	6300	7597	6544	4985	5648	6867
624	Gstm7	ENSMUSG00000004035	805.3540406	0.384505974	0.057246944	0.152430833	2.52249474	0.011652569	622	566	712	685	674	814	1120	1005	796	834	1047	944
625	Gstm3	ENSMUSG00000004038	2.822014597	-0.52139004	0.674335528	0.784761989	-0.664392577	0.506439083	4	1	4	3	6	2	3	2	3	2	4	1
626	Stat3	ENSMUSG00000004040	2561.487724	1.297430674	8.86E-07	0.223831861	5.796452162	6.77E-09	1364	1365	1603	1338	1719	1273	7023	3913	4462	3724	2631	1908
627	Stat5a	ENSMUSG00000004043	57.4930096	0.309551766	0.488882033	0.302917291	1.021901934	0.306827317	48	56	34	54	70	37	102	93	45	65	59	39
628	Cavin1	ENSMUSG00000004044	1365.270453	0.1290921	0.781551257	0.281389253	0.458766987	0.646401504	1299	828	1246	1320	1109	1811	2164	2233	1284	1651	710	960
629	Map3k11	ENSMUSG00000004054	844.3648095	-0.186136077	0.464348227	0.173519793	-1.072708039	0.283402132	831	555	854	946	818	1249	1026	769	937	842	811	655
630	Akt2	ENSMUSG00000004056	4605.601255	-0.632596698	0.00326672	0.16839805	-3.756555951	0.000172268	5797	4265	5531	4716	6068	6404	3889	2604	3979	3179	4382	4806
631	Dnaja3	ENSMUSG00000004069	2395.583817	-0.086239764	0.765820026	0.176120943	-0.489662176	0.624372971	2365	2498	2628	2670	2822	1407	2880	2072	2944	1927	2485	2483
632	Hmox2	ENSMUSG00000004070	2930.583114	-0.034751133	0.899778705	0.155662203	-0.223247082	0.82334321	2670	2184	2876	2421	3043	4141	3299	2976	3349	2954	3095	2667
633	Cdip1	ENSMUSG00000004071	9880.267812	-0.237831639	0.271921388	0.155026329	-1.534137079	0.124995933	10150	7638	10501	8944	10575	14695	9530	8383	10575	9612	10678	8660
634	Map3k20	ENSMUSG00000004085	320.0044202	-0.204693696	0.568868304	0.236334046	-0.866120221	0.386424237	315	274	271	288	401	454	544	352	354	257	237	175
635	Cwc15	ENSMUSG00000004096	2964.860931	0.13001718	0.459179635	0.11986477	1.084698864	0.278055051	3142	1987	2724	2965	3215	2583	3452	3021	3146	3412	3441	3104
636	Col5a3	ENSMUSG00000004098	160.2235868	1.307381139	0.023315841	0.439407173	2.975329533	0.00292674	92	40	92	136	80	101	475	461	247	102	92	79
637	Dnmt1	ENSMUSG00000004099	1574.173728	0.191834502	0.500506304	0.192304977	0.997553498	0.31849592	1305	1663	1624	1212	1811	953	2397	1099	2332	1516	1908	1584
638	Ppan	ENSMUSG00000004100	952.7424813	-0.271546497	0.454352352	0.247771462	-1.095955501	0.273098249	1208	458	951	1096	893	1506	1150	1091	671	856	916	755
639	Angptl2	ENSMUSG00000004105	100.8628662	-0.444296143	0.269035288	0.288175545	-1.541755195	0.123133094	90	101	144	134	126	85	106	43	49	103	130	111
640	Cacna1e	ENSMUSG00000004110	8287.964392	-0.360411099	0.081466772	0.155088555	-2.323905198	0.020130576	8771	7787	8425	8254	8901	12093	7724	6026	7626	9452	8568	6658
641	Cacna1b	ENSMUSG00000004113	3145.810459	0.070632178	0.797770381	0.165052449	0.427937779	0.668696421	2831	3270	3258	2504	3665	2367	3621	2270	3567	3748	4423	2934
642	Trmt10a	ENSMUSG00000004127	262.006975	-0.030012764	0.930052722	0.188674098	-0.159071989	0.873612157	287	273	245	260	287	189	360	165	286	279	364	215
643	Etv1	ENSMUSG00000004151	3434.597437	0.533289839	0.194094191	0.299700219	1.779410908	0.075172419	2317	3878	3138	2294	3686	986	4548	1924	5692	5243	4935	3811
644	Kifc2	ENSMUSG00000004187	19423.35498	-0.342119322	0.069643194	0.141749199	-2.413553822	0.015797794	20682	16458	20556	20629	20903	27463	18385	14209	20433	18373	21682	15848
645	Psap	ENSMUSG00000004207	99495.50992	-0.364559819	0.079717199	0.155947045	-2.337715461	0.019402014	120240	66851	106321	101507	158190	109491	92688	90708	94713	85742	96021	88525
646	Ikbkg	ENSMUSG00000004221	1523.524761	0.206605894	0.327898044	0.149215092	1.384617941	0.166169322	1210	1502	1308	1396	1643	1170	2137	1355	2297	1829	1623	1254
647	Pax2	ENSMUSG00000004231	2.258613864	-0.558950606	0.789918718	1.260995709	-0.443261307	0.65757674	1	4	0	0	1	9	1	1	1	0	2	6
648	Wars2	ENSMUSG00000004233	160.3851606	0.25165553	0.53685185	0.271214236	0.927884665	0.3534674	142	184	87	119	193	124	218	77	274	173	197	187
649	Atn1	ENSMUSG00000004263	1119.280605	-0.998352558	0.020771451	0.32972998	-3.027788252	0.002463506	1746	451	1641	1684	1309	1967	789	1379	571	532	626	701
650	Phb2	ENSMUSG00000004264	2489.49382	-0.441980713	0.147447659	0.224611697	-1.967754658	0.049096273	2934	1626	2559	2512	2518	4617	2353	2654	2008	2318	2021	1901
651	Ptpn6	ENSMUSG00000004266	231.7063229	0.345281822	0.599693259	0.428767467	0.805289227	0.420652797	175	126	208	155	221	313	533	434	388	103	55	156
652	Eno2	ENSMUSG00000004267	47097.7248	-0.451487423	0.042589426	0.168310055	-2.682474455	0.007307973	61148	32890	54417	52094	54681	64030	42166	48193	48265	36544	41240	34418
653	Emg1	ENSMUSG00000004268	1628.838908	-0.401994423	0.144411438	0.202997289	-1.980294537	0.047670442	1889	1086	1645	1706	1754	2771	1743	1614	1326	1233	1455	1469
654	Lpcat3	ENSMUSG00000004270	560.554741	0.085736081	0.636420133	0.116590014	0.735363849	0.462117933	497	467	534	560	569	546	805	548	654	603	502	568
655	Atp6v1f	ENSMUSG00000004285	5137.059628	-0.973792244	0.005173182	0.271234132	-3.590227509	0.000330389	7828	2893	6235	7176	5789	10015	3903	5180	3421	2420	3105	3572
656	Il12b	ENSMUSG00000004296	6.085598111	4.505400521	NA	1.559493623	2.889015033	NA	0	2	0	0	1	0	2	0	3	63	6	0
657	Clcn5	ENSMUSG00000004317	389.1375221	0.065632839	0.809542437	0.162385174	0.404179996	0.686080363	356	312	387	365	398	404	498	304	503	378	580	293
658	Clcn3	ENSMUSG00000004319	6861.221314	0.530201722	0.177500432	0.288026785	1.840806998	0.065649847	4654	8697	5755	4755	6371	2087	9799	4755	10468	10568	9817	6775
659	Hif3a	ENSMUSG00000004328	298.564502	2.036745507	1.06E-07	0.329754046	6.176559566	6.55E-10	64	72	73	142	146	188	763	671	502	590	252	281
660	Gpx6	ENSMUSG00000004341	2.865420046	1.301301603	0.414393534	1.099550912	1.183484629	0.236617135	4	1	0	0	5	0	2	1	10	2	3	8
661	Pde1c	ENSMUSG00000004347	230.6890549	0.758664576	0.00311909	0.201168192	3.771294898	0.000162403	142	164	199	157	200	140	323	163	318	315	423	309
662	Utp20	ENSMUSG00000004356	742.7532818	0.054299994	0.829686841	0.149186975	0.363972753	0.715878356	646	639	718	709	781	759	1089	741	1029	816	586	596
663	Spic	ENSMUSG00000004359	0.847382257	2.514040946	NA	2.203398324	1.140983416	0.253876825	0	0	0	0	0	1	0	1	0	4	0	4
664	9330159F19Rik	ENSMUSG00000004360	2987.614234	0.365769143	0.290234914	0.246725753	1.482492759	0.138209229	2412	3233	2569	2539	3342	1087	3608	2093	4259	3663	4170	3668
665	Cul3	ENSMUSG00000004364	6152.358526	0.542175439	0.098710304	0.24501247	2.212848349	0.026908103	4047	6393	5154	4466	6377	2662	7842	4237	7697	10946	9131	6733
666	Sst	ENSMUSG00000004366	8133.362837	-0.596657077	0.014491619	0.187735927	-3.178172058	0.001482068	10156	5674	9494	9507	8695	13769	6830	6729	6252	6913	7037	6943
667	Il11	ENSMUSG00000004371	108.8161448	4.809396656	5.57E-06	0.887677501	5.417954886	6.03E-08	13	5	12	8	5	1	593	484	140	104	10	22
668	Large1	ENSMUSG00000004383	7534.213956	-0.194814285	0.127339293	0.094515401	-2.061190898	0.039284832	8507	6929	8090	7248	8858	7380	7832	6162	8571	7051	8318	6726
669	Ddx56	ENSMUSG00000004393	1929.768723	-0.483738365	0.161271354	0.253986833	-1.90458048	0.056834626	2406	1200	1847	2099	1861	3730	1796	2319	1688	1424	1472	1380
670	Tmed4	ENSMUSG00000004394	2905.128422	-0.017712166	0.925696049	0.105727401	-0.167526733	0.866955615	2531	2411	2892	2586	3347	3329	3526	2751	3247	2904	3141	2771
671	Col26a1	ENSMUSG00000004415	299.3338742	-1.720980163	1.63E-06	0.303270076	-5.674744399	1.39E-08	534	237	320	520	360	707	130	161	130	82	146	215
672	Bid	ENSMUSG00000004446	462.8850695	0.471453442	0.115755291	0.222207324	2.121682725	0.03386439	315	364	358	468	475	285	776	632	575	703	465	287
673	Ralb	ENSMUSG00000004451	1143.678869	-0.002454688	0.992831064	0.152741143	-0.016070906	0.987177825	1324	811	1197	987	1152	1235	1655	1309	1204	1030	1125	950
674	Ppp1cc	ENSMUSG00000004455	4231.014639	0.370481679	0.279127925	0.244759838	1.51365388	0.130113648	3307	4692	3880	3154	4914	1536	5456	3438	5268	5215	6512	4535
675	Dnajb11	ENSMUSG00000004460	3517.098938	0.044863643	0.88225289	0.172277374	0.260415175	0.794543539	3839	2559	3677	3207	3869	3168	3562	2788	3059	3778	5081	4226
676	Tbccd1	ENSMUSG00000004462	572.5140259	0.254368057	0.333316605	0.185428041	1.371788521	0.170129282	476	538	535	556	632	310	799	607	875	634	490	572
677	Clec11a	ENSMUSG00000004473	206.3851329	-0.781802581	0.000627306	0.183084898	-4.270164229	1.95E-05	261	195	218	270	258	320	133	129	187	182	191	139
678	Zfp324	ENSMUSG00000004500	335.5108488	0.021228768	0.960847645	0.228995397	0.092703909	0.926138792	348	373	276	306	283	336	461	246	418	533	207	305
679	Gab2	ENSMUSG00000004508	978.8387337	0.590290939	0.015586466	0.187630868	3.146022525	0.001655073	720	783	928	603	948	589	1500	957	1117	1705	1407	836
680	Coro1c	ENSMUSG00000004530	2516.999043	0.785804811	0.010863175	0.238481936	3.295028651	0.000984116	1506	1902	2269	1595	2250	1282	3379	1907	2776	5051	4780	2444
681	Tax1bp1	ENSMUSG00000004535	6745.060823	0.351354642	0.151236328	0.18022108	1.949575723	0.051226709	5566	6076	6344	5708	7552	3416	8568	5526	8399	8233	9741	7678
682	Psg17	ENSMUSG00000004540	1.705315391	3.056372112	0.208035272	1.766257294	1.730422925	0.083554741	0	1	1	0	0	0	13	4	4	0	0	0
683	Ctse	ENSMUSG00000004552	1.278231914	3.169777373	NA	1.583778516	2.001401927	0.045349093	0	0	0	0	0	1	3	2	0	1	7	2
684	Ndrg2	ENSMUSG00000004558	40292.33499	-0.244839421	0.425695953	0.211484736	-1.157716749	0.246979647	47453	24420	39887	44611	39155	60262	41141	44569	32390	32691	36669	43068
685	Mettl17	ENSMUSG00000004561	841.3444034	-0.453341151	0.138181066	0.225436365	-2.010949528	0.044330788	1078	524	915	857	849	1470	760	858	684	634	700	807
686	Arhgef40	ENSMUSG00000004562	626.4232842	0.104546336	0.586202777	0.125566501	0.832597348	0.405071855	501	569	658	598	623	568	873	692	731	623	618	590
687	Pnpla6	ENSMUSG00000004565	1750.34989	-0.340457742	0.059711441	0.136156717	-2.500484359	0.012402361	1966	1365	1936	1861	2002	2319	1840	1616	1712	1346	1653	1601
688	Mcoln1	ENSMUSG00000004567	2809.179855	-0.31599255	0.221794178	0.187256274	-1.687487119	0.091509725	3055	1781	2762	3163	3073	4416	2971	2889	2853	2396	2492	2226
689	Arhgef18	ENSMUSG00000004568	1694.913993	-0.15486985	0.43958872	0.1372798	-1.128132835	0.259263824	1741	1497	1893	1646	1939	1727	2055	1463	2143	1155	1795	1623
690	Pkn2	ENSMUSG00000004591	860.3113865	0.481378663	0.280014628	0.318544759	1.511180611	0.130742441	675	986	695	722	917	168	1558	658	1284	1164	1092	747
691	Cd33	ENSMUSG00000004609	257.7185216	-0.24947247	0.612882216	0.319081756	-0.781844985	0.43430568	267	320	268	305	381	93	247	146	271	455	169	215
692	Etfb	ENSMUSG00000004610	156.7798785	-1.566573896	0.020815579	0.517575413	-3.026754858	0.002471943	305	43	158	208	111	543	95	180	47	31	46	83
693	Nkg7	ENSMUSG00000004612	1.508575969	-0.279731711	NA	1.882935063	-0.148561529	0.881899632	0	4	1	4	0	0	1	0	0	0	0	7
694	Stxbp2	ENSMUSG00000004626	1295.843136	-0.361816561	0.257212392	0.229674975	-1.575341681	0.115177598	1475	739	1352	1842	1201	1915	1367	1530	1145	974	1158	960
695	Pcp2	ENSMUSG00000004630	1.578159987	0.239196329	0.937949216	1.668378313	0.143370557	0.885997535	0	0	0	1	6	2	1	0	0	8	2	0
696	Sgce	ENSMUSG00000004631	892.3828754	-0.007441134	0.983222883	0.185433599	-0.040128292	0.967990847	771	957	868	818	1054	740	1225	639	1121	638	932	1132
697	Chn2	ENSMUSG00000004633	2205.284197	-0.014841071	0.969255694	0.199893211	-0.074244997	0.940815443	1990	2046	2415	2059	2437	1994	2285	1203	2357	2065	2970	3025
698	Wwox	ENSMUSG00000004637	1089.701113	0.083446955	0.791058543	0.189440261	0.440492188	0.659580669	840	724	1125	850	1054	1598	1321	1157	1384	1034	1286	944
699	Slbp	ENSMUSG00000004642	1143.610503	0.347150739	0.219667855	0.204991153	1.693491326	0.090361985	1072	1026	1107	937	1267	482	1375	1084	1328	1603	1580	1155
700	Tyr	ENSMUSG00000004651	1.875596974	3.214278327	0.128600674	1.563809583	2.055415417	0.039838898	0	1	0	0	1	0	8	1	5	9	0	0
701	Aqp1	ENSMUSG00000004655	25.36050991	1.001726162	0.18709122	0.554698392	1.805893395	0.070934993	9	2	26	17	30	18	95	40	42	18	21	9
702	Arid3b	ENSMUSG00000004661	140.1372664	-0.571644871	0.023898828	0.192905297	-2.963344603	0.003043157	167	139	186	144	196	150	113	70	123	120	141	147
703	Cnn2	ENSMUSG00000004665	293.5604668	-0.666035442	0.150379072	0.340639166	-1.95525209	0.050553323	386	150	369	356	319	536	358	424	209	127	145	161
704	Polr2e	ENSMUSG00000004667	3305.492841	-0.841765794	0.014521506	0.264948681	-3.177089962	0.001487609	4690	1929	3501	4012	3237	7429	2707	3028	2295	2303	2211	2308
705	Abca13	ENSMUSG00000004668	4.865343448	0.938938341	0.555786264	1.052712733	0.891922659	0.372434388	6	8	0	0	5	0	12	0	10	7	4	9
706	Myo9b	ENSMUSG00000004677	1707.360705	-0.297988985	0.186189375	0.164724633	-1.809012888	0.070449001	2127	1268	1736	1830	1711	2328	1953	1482	1519	1296	1728	1716
707	Hdac9	ENSMUSG00000004698	1178.036616	0.094341561	0.867158053	0.324175799	0.291019752	0.771036213	1052	1487	1125	1059	1437	454	1141	551	1601	767	1874	1789
708	Ly9	ENSMUSG00000004707	27.88263764	1.491323091	0.077589808	0.633650171	2.353543262	0.018595444	26	4	25	11	12	9	97	74	66	16	5	10
709	Cd244a	ENSMUSG00000004709	38.0866407	5.576548604	0.000371812	1.262135745	4.418342977	9.95E-06	1	0	0	4	0	4	194	133	104	53	1	4
710	Adgre1	ENSMUSG00000004730	183.9192898	0.219861338	0.440965766	0.195348916	1.125480201	0.260385603	142	158	186	145	173	186	237	137	222	156	238	266
711	Mtfp1	ENSMUSG00000004748	3206.240315	-0.742196989	0.016091572	0.236894985	-3.133021104	0.00173017	4234	2406	3461	3736	3285	6289	2730	3231	2846	1741	2202	2320
712	Rab23	ENSMUSG00000004768	968.8270978	0.403076028	0.10572789	0.185354229	2.174625477	0.029658194	690	942	869	667	1125	579	1579	825	1341	1378	1020	955
713	Rab11a	ENSMUSG00000004771	4464.315689	-0.159107449	0.520481591	0.165947814	-0.958780025	0.337669574	5794	4467	4614	4416	5469	2775	5473	3879	4911	3997	4128	4447
714	Eif2b2	ENSMUSG00000004788	1803.379229	-0.265652226	0.373337791	0.208012889	-1.277095027	0.2015687	1921	1162	1620	1860	1912	3041	1797	1956	1591	1684	1659	1598
715	Dlst	ENSMUSG00000004789	6208.338858	-0.123928121	0.520888667	0.129355349	-0.958044039	0.338040552	6994	4707	6383	6432	6588	6783	6316	5017	6035	7067	7410	5790
716	Pgf	ENSMUSG00000004791	191.5193554	0.115099156	0.867241645	0.39633633	0.290407785	0.771504289	196	61	140	215	132	331	228	426	157	155	154	109
717	Ulk2	ENSMUSG00000004798	4061.485789	-0.014093028	0.971319004	0.206385059	-0.068285117	0.945558671	3540	5068	4302	3552	4842	2390	5203	2998	6160	3487	4112	4011
718	Ccl24	ENSMUSG00000004814	10.49854584	0.062705761	0.961652336	0.694122436	0.090338185	0.928018477	8	6	4	6	6	29	5	32	9	6	7	5
719	Dgkq	ENSMUSG00000004815	339.6915324	0.564019526	0.323625672	0.404371486	1.394805386	0.163074534	143	412	281	178	528	63	591	158	630	438	505	325
720	Grap	ENSMUSG00000004837	290.4171822	-0.451241438	0.253247574	0.284013238	-1.588804244	0.112104595	393	184	297	371	281	435	324	413	235	185	150	225
721	Pou1f1	ENSMUSG00000004842	3.167005658	-2.79502454	0.167787511	1.488339771	-1.877947896	0.060388293	4	0	0	0	2	26	1	2	1	1	0	0
722	Chmp2b	ENSMUSG00000004843	2778.493748	0.164908522	0.721724111	0.288396701	0.571811403	0.567449752	3805	2504	2588	2914	2832	662	3686	2447	3811	2960	3164	2714
723	Plod3	ENSMUSG00000004846	1216.429245	-0.240353486	0.555227325	0.269058532	-0.893313005	0.371689576	1346	702	1223	1158	1132	2147	1529	1509	1235	602	1059	1101
724	Ap1s1	ENSMUSG00000004849	13647.08294	-0.758465561	0.021903709	0.25257246	-3.002962243	0.002673656	19387	8294	14736	16282	13964	27686	10640	13733	10233	8552	9970	10212
725	Mapk13	ENSMUSG00000004864	35.15752363	-0.19622328	0.802551687	0.468241818	-0.419063979	0.675169375	31	15	41	37	38	59	58	68	35	9	22	15
726	Srpk1	ENSMUSG00000004865	3289.279406	-0.829021871	0.004109095	0.225519843	-3.676048448	0.000236875	4512	2818	4014	3629	4096	5558	2504	2106	2634	1388	2873	3385
727	Lbr	ENSMUSG00000004880	336.993496	1.210578319	0.014645939	0.381452823	3.173599061	0.001505615	139	296	201	183	326	39	564	268	440	647	779	325
728	Crabp2	ENSMUSG00000004885	149.5411049	-0.350371335	0.493296011	0.345794833	-1.013234731	0.310948055	126	51	184	135	146	344	201	171	109	120	114	117
729	Nes	ENSMUSG00000004891	1244.236054	0.965736128	0.010234224	0.290775217	3.321246349	0.000896164	1158	555	1068	720	643	790	2872	2549	1019	1610	998	1337
730	Bcan	ENSMUSG00000004892	8612.051091	-0.762252348	0.007280999	0.220490021	-3.457083207	0.000546056	11905	5868	10061	11461	9865	14318	5544	5647	6071	6142	7769	8743
731	Hapln2	ENSMUSG00000004894	1112.280881	1.441490146	1.03E-08	0.219174888	6.576894636	4.80E-11	532	457	700	535	667	620	2501	2328	1467	1731	1336	956
732	Prcc	ENSMUSG00000004895	2859.111521	-0.446406285	0.101541447	0.203172932	-2.19717401	0.028008021	3873	1757	2930	3172	3053	4544	2589	2837	2362	2369	2667	2373
733	Rrnad1	ENSMUSG00000004896	684.1668314	-0.114304731	0.617109365	0.148164456	-0.771472009	0.440427208	626	507	760	744	709	815	881	634	751	822	598	512
734	Hdgf	ENSMUSG00000004897	9285.532952	-0.325136236	0.134346221	0.16028831	-2.028446344	0.042514714	11621	6546	10293	10623	10598	10905	9312	9995	8163	7212	8817	8274
735	Slc25a18	ENSMUSG00000004902	3289.193725	-0.690247737	0.017114961	0.22204404	-3.108607364	0.001879713	4322	2441	3435	3812	3658	6062	2130	2250	2700	2471	2809	3387
736	Thop1	ENSMUSG00000004929	2004.073259	-0.553141524	0.05708302	0.21909583	-2.524655642	0.011581171	2560	1344	2189	1951	2135	3770	1591	1869	1623	1748	1689	1659
737	Apba3	ENSMUSG00000004931	478.0745436	-0.254128504	0.283745152	0.16938882	-1.500267277	0.133545182	421	349	633	488	578	587	531	402	478	512	339	500
738	Matk	ENSMUSG00000004933	9453.192513	-1.063852252	0.002541098	0.27719715	-3.837890301	0.000124096	13751	5897	10866	12973	9812	21444	6639	8858	6557	4374	5500	6251
739	Pias4	ENSMUSG00000004934	735.0621585	-0.386011023	0.075597384	0.163056591	-2.367343873	0.017916277	702	547	732	812	954	1135	742	599	783	661	636	627
740	Map2k1	ENSMUSG00000004936	8574.374165	0.19312842	0.632296642	0.260047735	0.742665265	0.457684364	8077	8956	9363	7489	10385	2515	10362	6894	10582	9939	10850	9577
741	Sgta	ENSMUSG00000004937	5726.843126	-0.550570469	0.052895225	0.214510718	-2.566633845	0.010269099	7040	3726	6104	6626	5830	10469	4978	5630	4817	4568	4891	4317
742	Nmrk2	ENSMUSG00000004939	9.867256269	2.818048645	0.017457734	0.908607884	3.101501424	0.001925419	1	2	0	9	1	1	2	10	4	33	46	12
743	Tmem242	ENSMUSG00000004945	2263.756478	-0.462194754	0.050732726	0.178521456	-2.589015146	0.009625086	2771	1614	2441	2209	2589	3742	2400	1959	2146	1647	2047	1880
744	Dtx2	ENSMUSG00000004947	319.9801528	-0.191172093	0.543686712	0.208873689	-0.915252151	0.360059272	273	212	268	377	345	518	368	284	295	356	334	261
745	Zp3	ENSMUSG00000004948	1.171121087	3.035552677	NA	1.634794025	1.856841064	0.06333377	0	0	0	0	1	0	2	5	1	1	0	4
746	Hspb1	ENSMUSG00000004951	1130.380759	2.678480584	6.28E-12	0.349058164	7.67345061	1.67E-14	304	139	249	352	364	392	2806	3920	1029	1008	1888	1455
747	Rasa4	ENSMUSG00000004952	163.7034845	-0.533024684	0.06204947	0.215051771	-2.478587739	0.013190367	208	111	181	233	206	197	136	172	121	112	164	132
748	Syt5	ENSMUSG00000004961	6758.504167	-0.161836377	0.531227075	0.172433639	-0.938542957	0.347965452	6749	4602	7426	5983	7171	9892	6218	6181	6767	6836	7349	6804
749	Hnrnpa2b1	ENSMUSG00000004980	17666.66433	0.14112965	0.718685487	0.244301188	0.577687121	0.563475376	19668	17238	17663	16794	19463	7277	19857	12303	18046	17175	24972	24763
750	Fxyd4	ENSMUSG00000004988	6.388266125	-0.662304766	0.547507661	0.729449051	-0.907952057	0.363903552	17	6	8	4	7	4	5	6	11	1	9	0
751	Ccdc130	ENSMUSG00000004994	553.1614007	-0.41007219	0.150833784	0.209949294	-1.953196321	0.050796337	705	424	601	508	569	881	628	547	467	617	350	401
752	Mri1	ENSMUSG00000004996	446.2930534	-0.298300474	0.335277998	0.218094764	-1.367756242	0.171388389	486	328	435	425	481	722	545	514	501	385	319	282
753	Prkacb	ENSMUSG00000005034	20008.77279	0.374984008	0.259653302	0.2391646	1.567890932	0.116906588	14844	22791	17779	16489	20420	8595	26676	12927	28310	27747	29127	20353
754	Sgsh	ENSMUSG00000005043	171.8080314	0.041086832	0.902298091	0.189001497	0.217388924	0.827905262	154	113	183	225	185	134	268	182	186	172	167	140
755	Chd5	ENSMUSG00000005045	9467.936712	-0.211413248	0.408601583	0.176766719	-1.196001423	0.231696004	10144	7449	10808	9199	10949	11002	8146	6018	9146	9996	13385	8916
756	Cstb	ENSMUSG00000005054	1042.49138	0.276587226	0.411869605	0.232641156	1.188900671	0.234478756	825	627	844	772	912	1527	1764	1462	971	1075	1046	926
757	Sh2b2	ENSMUSG00000005057	275.540085	0.540361025	0.052689419	0.210349708	2.568869862	0.010203077	241	185	240	185	204	254	463	419	249	407	288	239
758	Pex5	ENSMUSG00000005069	2140.042359	-0.166163912	0.330803753	0.120635888	-1.377400328	0.168388512	2479	1786	2370	2333	2334	1936	2262	1892	2315	1795	2277	2218
759	Jkamp	ENSMUSG00000005078	1583.496672	-0.140501479	0.373965747	0.110138267	-1.275682676	0.202067715	1753	1289	1697	1723	1771	1485	1690	1481	1748	1376	1668	1568
760	Cd44	ENSMUSG00000005087	350.6241554	2.648375026	0.000664296	0.62239018	4.255168399	2.09E-05	100	74	96	136	115	45	1690	1144	615	248	155	94
761	Slc1a2	ENSMUSG00000005089	88689.0157	0.225285825	0.51403393	0.232096581	0.970655508	0.331719854	75434	95943	86905	70937	99156	47546	92869	52028	110989	99924	130938	120181
762	Eif2ak4	ENSMUSG00000005102	738.165764	0.417195871	0.118115397	0.197874022	2.10839132	0.034997155	528	640	694	616	701	505	1001	538	877	1274	1106	618
763	Wdr1	ENSMUSG00000005103	6616.744556	0.247399272	0.121970467	0.118399346	2.089532425	0.036659822	5866	5546	6536	5716	6809	4887	8638	6335	6871	8146	8827	6777
764	Slc2a9	ENSMUSG00000005107	35.82357391	0.628804482	0.296773966	0.429480388	1.464105231	0.143165198	18	28	24	28	60	9	71	47	45	69	35	14
765	Ccn4	ENSMUSG00000005124	119.4873763	0.600007085	0.029719426	0.210019565	2.856910428	0.004277865	120	82	111	90	92	60	145	111	152	148	175	178
766	Ndrg1	ENSMUSG00000005125	3691.063399	0.36269434	0.296831269	0.24775078	1.463948323	0.143208069	3075	2364	3313	2958	3889	3369	3224	2494	3015	4857	6282	6080
767	4930550C14Rik	ENSMUSG00000005131	19.49909524	-0.329006383	0.685844367	0.512842263	-0.641535238	0.521174994	4	10	33	29	31	22	34	23	22	8	7	17
768	Man2b1	ENSMUSG00000005142	1739.43068	0.053989798	0.781346503	0.117595515	0.459114431	0.646151994	1628	1215	1720	1661	1792	1978	2121	1444	2103	2024	1870	1731
769	Klf5	ENSMUSG00000005148	697.0121371	0.232575325	0.439043672	0.205925552	1.129414602	0.258722976	647	415	577	767	537	794	1009	899	639	640	948	627
770	Wdr83	ENSMUSG00000005150	1139.554947	-0.815270356	0.006079381	0.231129144	-3.527336885	0.000419762	1423	738	1276	1359	1346	2370	877	934	805	746	1001	826
771	Prdx2	ENSMUSG00000005161	9579.423156	-0.654375913	0.028684678	0.227538339	-2.875892991	0.004028863	13586	6278	10305	11055	9977	17337	8560	9801	7683	6072	7268	7307
772	Polr2a	ENSMUSG00000005198	2769.203957	0.598416461	0.02396601	0.202021541	2.962141844	0.00305507	2030	1876	2138	1829	2285	2691	4445	3025	3915	5255	2827	1949
773	Shbg	ENSMUSG00000005202	2.323273964	0.407081621	0.871161153	1.44353665	0.282002969	0.777941234	0	0	0	4	4	4	15	1	2	0	1	0
774	Senp3	ENSMUSG00000005204	3427.679461	-0.322979347	0.104033543	0.147872894	-2.184168703	0.028949854	4130	2672	3890	3751	3887	3985	3251	2799	2811	2948	4023	3359
775	Corin	ENSMUSG00000005220	10.42199231	0.650787432	0.381759583	0.517225068	1.258228714	0.208309053	10	6	12	8	10	2	21	11	26	6	8	11
776	Plekha8	ENSMUSG00000005225	518.0520592	-0.356698567	0.115588469	0.168051323	-2.122557329	0.033790964	563	519	546	557	641	569	579	385	734	384	354	475
777	G6pc2	ENSMUSG00000005232	1.582911804	4.060463414	0.243032935	2.507193077	1.619525617	0.105334219	0	0	0	0	0	0	0	0	0	10	0	9
778	Spc25	ENSMUSG00000005233	48.8854553	1.005650362	0.030392228	0.353276571	2.846637577	0.004418363	55	24	25	44	13	27	97	42	47	90	71	70
779	Dnah2	ENSMUSG00000005237	78.93425199	0.445187929	0.242067569	0.274400373	1.622402782	0.104717134	62	59	71	34	72	92	113	111	71	70	87	117
780	Ripk4	ENSMUSG00000005251	11.90466008	1.954358474	0.022597515	0.653769297	2.989370233	0.002795532	0	10	4	6	7	1	12	12	18	31	38	9
781	Ufd1	ENSMUSG00000005262	3709.533411	0.419891047	0.006279052	0.119459908	3.514911852	0.0004399	2822	2620	3254	2746	3538	3579	5291	4007	4319	5161	4661	3567
782	Zfp287	ENSMUSG00000005267	494.5575882	0.047327947	0.892571675	0.198330675	0.238631505	0.811391333	351	462	464	385	548	624	669	355	678	573	634	337
783	Prlr	ENSMUSG00000005268	22.01218929	0.131344367	0.850377692	0.404532521	0.324681849	0.745421873	19	9	22	19	41	16	19	9	34	36	30	20
784	Letm1	ENSMUSG00000005299	4526.74938	-0.182099854	0.310105324	0.127494691	-1.428293614	0.153207365	4988	3424	4729	4744	5031	5260	4297	3905	4425	4717	5089	4336
785	Ubqln1	ENSMUSG00000005312	9167.961996	0.121117596	0.550300169	0.134178461	0.902660491	0.366706111	8744	6974	8296	8033	8691	10505	10496	8276	9803	10897	12305	8812
786	Fgfr4	ENSMUSG00000005320	8.475114501	1.392048023	0.134259119	0.6861297	2.028840936	0.042474494	7	4	5	6	1	4	26	21	11	15	5	1
787	Cadm3	ENSMUSG00000005338	15931.44287	-0.275900256	0.152230751	0.141845282	-1.945078836	0.051765491	16420	14426	17541	14655	18497	20393	14972	10641	16669	15900	18698	14700
788	Txn2	ENSMUSG00000005354	5073.728258	-0.611850818	0.013658245	0.191014174	-3.203169719	0.001359239	7030	3523	5996	6077	5341	7938	4576	4674	3890	3514	4350	4213
789	Slc1a6	ENSMUSG00000005357	347.1375025	-0.752905406	0.026823667	0.258902768	-2.908062407	0.003636758	435	197	393	369	363	794	328	251	264	249	287	261
790	Slc1a3	ENSMUSG00000005360	22471.60369	0.189373808	0.389355819	0.152546341	1.241418228	0.214451289	18227	21400	21161	18103	23435	19925	29790	15412	31197	22548	27166	27140
791	Crbn	ENSMUSG00000005362	1762.760159	0.535257906	0.051993338	0.20773823	2.576597989	0.009977792	1236	1739	1605	1093	1819	891	2453	1375	2654	2692	2430	1779
792	Msh6	ENSMUSG00000005370	787.8032185	0.347799977	0.073660538	0.145960325	2.382839149	0.017179699	567	701	648	585	784	750	1149	618	1131	953	914	891
793	Fbxo11	ENSMUSG00000005371	5309.407528	0.616547087	0.155790887	0.319808716	1.927862049	0.053872287	3230	6043	4793	3762	5317	1139	6834	3761	6862	9107	8629	5852
794	Mlxipl	ENSMUSG00000005373	111.7150099	-0.528689142	0.241464782	0.325448647	-1.624493286	0.104270572	128	99	156	178	112	97	143	126	124	36	49	102
795	Tbl2	ENSMUSG00000005374	1321.447929	0.179651383	0.378739964	0.14196619	1.26545189	0.205709384	1291	1005	1189	1037	1284	1432	1627	1288	1598	1885	1459	1083
796	Bud23	ENSMUSG00000005378	1048.13036	-0.222492019	0.262707647	0.14268316	-1.559343219	0.118915168	1114	850	1076	1003	1157	1396	1142	962	915	943	1099	1045
797	Nid1	ENSMUSG00000005397	397.3916764	1.196194346	0.001132181	0.292181453	4.094011899	4.24E-05	139	336	304	228	279	112	1041	482	691	585	387	410
798	Mcm5	ENSMUSG00000005410	289.2941171	-0.198672493	0.408172663	0.165941045	-1.197247448	0.231210121	286	220	311	260	343	392	385	266	264	228	289	281
799	Hmox1	ENSMUSG00000005413	1571.267854	4.028484244	5.44E-09	0.603124807	6.679354247	2.40E-11	225	133	220	149	183	155	8223	5206	2024	2861	591	390
800	Mprip	ENSMUSG00000005417	9464.034308	0.377168842	0.144779756	0.190630498	1.97853358	0.047868544	7018	9106	8371	6503	9907	7033	11320	6490	12377	13850	14884	9449
801	Cic	ENSMUSG00000005442	4839.541414	0.027077836	0.901592423	0.123622467	0.219036526	0.826621595	4962	3578	4868	4359	4865	5410	5600	4630	5053	5836	5765	4118
802	Pafah1b3	ENSMUSG00000005447	421.5235941	-0.459527697	0.322034211	0.328492261	-1.398899615	0.161843088	556	190	420	393	383	917	311	475	212	453	421	328
803	Il27ra	ENSMUSG00000005465	9.652093416	1.059425254	0.215967144	0.621335068	1.705078804	0.088179728	13	10	2	5	6	0	19	9	22	9	10	15
804	Prkaca	ENSMUSG00000005469	8543.204622	-0.306943128	0.151230438	0.157416426	-1.949879916	0.051190433	7920	7372	9499	7701	9868	12840	8780	6492	8953	7098	9604	7629
805	Asf1b	ENSMUSG00000005470	29.27093363	0.777364982	0.109588772	0.360667725	2.15534945	0.031134499	11	24	33	18	24	16	56	43	48	42	35	14
806	Ddx39	ENSMUSG00000005481	684.3435988	0.106342773	0.726260377	0.188630749	0.5637616	0.572916388	715	435	609	596	650	852	1003	833	582	797	711	571
807	Dnajb1	ENSMUSG00000005483	4222.17089	0.514435849	0.086198361	0.22441826	2.292308337	0.021887857	3131	2559	3730	3090	4261	3665	4723	3968	3504	4308	8207	6402
808	Msh4	ENSMUSG00000005493	1.137993042	-1.348490928	NA	1.720144204	-0.783940628	0.433074949	0	0	1	4	5	0	0	0	0	1	2	1
809	Usp40	ENSMUSG00000005501	571.4895802	-0.038838575	0.918621735	0.212051576	-0.183156267	0.854675408	523	534	537	602	600	575	936	652	707	544	305	470
810	Kbtbd4	ENSMUSG00000005505	2013.739808	-0.056998381	0.786872391	0.127251057	-0.447920685	0.654210439	2331	1537	2008	2091	2087	1958	2313	1724	1876	2145	2499	1956
811	Celf1	ENSMUSG00000005506	6743.567911	0.204899024	0.497932623	0.204319451	1.002836602	0.315939705	5902	7218	6585	6260	7316	3162	9141	4868	8859	8788	7878	6782
812	Ndufs3	ENSMUSG00000005510	6996.013683	-0.631506297	0.050928	0.244119908	-2.586869306	0.009685232	10398	4218	7266	8619	6970	12285	5787	7699	5286	4814	5368	5298
813	Por	ENSMUSG00000005514	3281.011607	0.091780453	0.747709274	0.175106459	0.524140878	0.600180558	3470	2043	3046	2746	3236	4077	4103	4000	2996	3889	3268	3069
814	Igf1r	ENSMUSG00000005533	2099.91722	0.415600495	0.241464782	0.255827121	1.624536496	0.104261358	1804	2181	2034	1588	2257	622	2973	1683	2758	2616	2992	2329
815	Insr	ENSMUSG00000005534	1800.851056	0.331232799	0.21319101	0.193260314	1.71392042	0.086543342	1487	1819	1555	1650	1824	932	2791	1820	2829	2210	1618	1625
816	Fcer2a	ENSMUSG00000005540	6.992558148	2.673238655	0.015236538	0.846982593	3.156190783	0.001598443	0	4	5	0	2	0	9	4	21	27	9	8
817	Cyp2a5	ENSMUSG00000005547	5.179312926	-1.013482281	0.402064523	0.835800887	-1.212588185	0.225287308	4	4	5	16	3	8	2	0	2	5	12	1
818	Atp4a	ENSMUSG00000005553	17.9902372	0.023070915	0.984882443	0.644476616	0.035797908	0.971443501	16	7	9	1	29	44	17	6	43	16	28	9
819	Trim28	ENSMUSG00000005566	5347.75569	-0.091588128	0.767381199	0.188473976	-0.485945751	0.627005629	5470	3380	5327	4853	5240	8026	5855	5486	5054	6639	5006	4656
820	Ube2m	ENSMUSG00000005575	8538.925897	-0.864605697	0.011367054	0.263837206	-3.277042345	0.001049006	12565	5068	9457	10935	8962	17534	6182	8696	5596	5275	5775	6139
821	Adcy9	ENSMUSG00000005580	828.2507987	1.927835573	0.027018857	0.663796115	2.904258596	0.00368124	128	775	329	169	449	105	1326	143	1581	2969	1857	663
822	Mef2c	ENSMUSG00000005583	31095.63272	0.061060553	0.872422497	0.218526435	0.279419528	0.779922887	26232	37076	29930	29028	34414	19746	32971	17561	40538	34747	46353	31020
823	Ctr9	ENSMUSG00000005609	2211.031945	-0.206407366	0.224525158	0.122936811	-1.678971211	0.093157655	2389	1834	2240	2155	2701	2554	2539	1867	2654	1704	2134	2170
824	Eif4g2	ENSMUSG00000005610	24334.7988	0.179421055	0.52428036	0.188589322	0.951385019	0.341408962	23304	23915	24818	21427	28476	11459	33546	19981	30278	26533	28624	26197
825	Mrvi1	ENSMUSG00000005611	103.9372351	-0.651433921	0.061712627	0.262527808	-2.481390164	0.013087104	124	100	175	131	128	87	108	68	103	37	118	83
826	Pcyt1a	ENSMUSG00000005615	1129.708313	0.819807832	0.059729915	0.327885451	2.500287309	0.012409262	620	1069	1000	798	1046	220	1719	693	1674	2075	1980	1152
827	Zfp592	ENSMUSG00000005621	1015.371593	0.188487667	0.267567017	0.121928034	1.545892772	0.122130466	865	912	936	852	1186	798	1277	906	1190	1268	1275	972
828	Psmd4	ENSMUSG00000005625	6176.948809	-0.370996786	0.258530502	0.236028538	-1.571830208	0.115989934	7754	3408	6020	7017	6079	10522	6274	7165	4938	5098	5141	5139
829	Tmod4	ENSMUSG00000005628	18.76953012	-0.013444254	0.988992584	0.532579404	-0.02524366	0.979860612	9	6	18	22	13	42	30	27	7	25	8	20
830	Insrr	ENSMUSG00000005640	15.48451553	0.026530779	0.984873453	0.737361472	0.035980696	0.971297751	4	1	15	13	12	45	19	45	12	6	5	8
831	Cabp5	ENSMUSG00000005649	12.29466458	-1.273388524	0.143033832	0.641030072	-1.986472367	0.046980898	24	23	16	15	22	1	4	7	10	1	14	9
832	Snx6	ENSMUSG00000005656	1609.558263	0.179681521	0.424320913	0.154741668	1.161170894	0.245572409	1436	1474	1830	1425	1665	988	2335	1352	2101	1583	1774	1794
833	Mthfd2	ENSMUSG00000005667	352.1478582	0.764367037	0.036389142	0.276928989	2.760155376	0.005777388	239	117	242	238	283	417	719	558	332	307	525	373
834	Kit	ENSMUSG00000005672	1097.403913	0.168000651	0.698671282	0.272054524	0.617525665	0.536888058	992	1354	1091	945	1292	329	1572	817	1295	1167	1434	1155
835	Tomm40l	ENSMUSG00000005674	702.2467459	-0.365002946	0.117063808	0.172631901	-2.114342391	0.034486034	637	720	777	647	889	942	688	406	686	617	833	678
836	Nr1i3	ENSMUSG00000005677	2.261134364	-0.527030953	0.800453054	1.246287161	-0.422880833	0.672382207	3	0	8	1	1	3	4	0	0	5	0	3
837	Apoa2	ENSMUSG00000005681	46.15436408	-0.636679	0.31664052	0.45090224	-1.412011172	0.157946672	58	12	47	59	47	107	46	72	19	30	26	30
838	Pan2	ENSMUSG00000005682	774.7245087	0.073446794	0.80379317	0.176270832	0.416670149	0.676919692	669	676	799	890	737	626	935	611	850	1221	673	768
839	Cs	ENSMUSG00000005683	11156.40331	-0.111436689	0.605693604	0.140155527	-0.795093073	0.426559364	10403	9923	11637	9941	12614	13148	11828	7575	11868	12153	13824	11010
840	Ampd3	ENSMUSG00000005686	725.0206728	0.774626933	0.066757352	0.317694689	2.438274731	0.014757553	509	549	596	471	682	323	2024	1061	1245	815	364	475
841	Bcas2	ENSMUSG00000005687	2547.625915	-0.05030668	0.817922846	0.129883517	-0.387321511	0.698518203	2910	1959	2515	2868	2793	2132	2916	2530	2501	2410	2793	2652
842	Sh2d1a	ENSMUSG00000005696	1.666598397	2.488035198	0.312970589	1.750481492	1.421343332	0.155216972	1	0	1	0	1	0	0	1	2	15	0	0
843	Ctcf	ENSMUSG00000005698	2615.331225	0.452163538	0.196133211	0.255074416	1.772673032	0.076282902	1986	2763	2469	2126	2583	900	3260	1861	3160	3900	4037	3036
844	Pard6a	ENSMUSG00000005699	1140.237883	-0.613892697	0.032813413	0.218618235	-2.808058053	0.004984124	1659	781	1178	1197	1250	2007	915	1037	778	1040	1031	849
845	Agrp	ENSMUSG00000005705	12.28910437	-1.092034997	0.165512495	0.578601017	-1.887371375	0.059110392	25	11	25	22	8	7	18	1	13	3	8	9
846	Pvalb	ENSMUSG00000005716	6521.283839	-1.770131348	3.16E-06	0.319333384	-5.543207937	2.97E-08	12970	4215	6890	8702	6795	19264	3490	4352	3570	2467	2539	2194
847	Tfap4	ENSMUSG00000005718	104.1161294	0.419349789	0.153869641	0.21649876	1.936961618	0.052750035	69	77	89	90	131	68	151	131	168	104	130	78
848	Ranbp1	ENSMUSG00000005732	1700.433991	-0.441891636	0.194814239	0.24869237	-1.776860453	0.075591202	2823	1009	1768	2342	1671	1871	1693	2167	1383	1246	1151	1365
849	Cd247	ENSMUSG00000005763	5.602255287	0.549541397	0.731680054	0.991500532	0.554252246	0.579406227	6	2	12	4	3	0	2	10	1	22	6	0
850	Rfx5	ENSMUSG00000005774	270.9583751	0.720737156	0.134369087	0.355386492	2.028037564	0.042556414	142	285	251	198	261	51	400	168	392	589	381	244
851	Psmb4	ENSMUSG00000005779	7348.420995	-0.428541496	0.226423597	0.25627676	-1.672182432	0.094488354	9421	4081	6935	8134	6896	13838	7361	8498	5808	5223	6186	6151
852	Mmp8	ENSMUSG00000005800	13.69010738	3.290331509	0.013840404	1.029435766	3.196247516	0.001392276	0	0	1	0	4	10	22	96	6	5	8	8
853	Slc30a4	ENSMUSG00000005802	3692.82238	0.536408639	0.138402227	0.266942185	2.009456237	0.044488771	2888	3930	3070	2952	3573	1062	5079	2816	5133	5528	5697	3756
854	Sqor	ENSMUSG00000005803	199.2263877	-0.098676064	0.747181453	0.187656572	-0.525833241	0.599004076	173	149	228	186	256	219	260	211	219	157	145	226
855	Bloc1s6	ENSMUSG00000005804	1549.419208	-0.172699537	0.229275296	0.103803211	-1.663720569	0.096168284	1695	1384	1511	1592	1840	1574	1609	1267	1623	1706	1710	1337
856	Metap1	ENSMUSG00000005813	1547.384231	0.022767552	0.921989749	0.129248761	0.176152961	0.860173775	1485	1466	1615	1477	1721	1196	1780	1487	1855	1364	1958	1457
857	Gpr108	ENSMUSG00000005823	1074.910076	-0.578526164	0.081227178	0.248727132	-2.325947154	0.02002137	1261	612	1121	1246	1125	2173	1133	1023	885	689	801	910
858	Gata6	ENSMUSG00000005836	4.295354781	1.139847451	0.438611083	1.008384047	1.130370372	0.258320193	1	0	10	4	1	0	3	14	4	10	4	1
859	Rsl1d1	ENSMUSG00000005846	3264.365555	0.454043283	0.008540549	0.133790609	3.393685748	0.000689588	2828	2178	2820	2409	3000	2890	4280	3438	3437	4253	5064	3428
860	Cnga2	ENSMUSG00000005864	16.10282817	0.306903678	0.671383876	0.458258471	0.669717414	0.503037949	13	5	10	27	11	18	12	18	20	33	16	13
861	Apc	ENSMUSG00000005871	11297.96093	0.350275096	0.417292962	0.297788312	1.17625535	0.239492852	10108	13755	10309	8821	11468	3017	16059	6657	16977	16402	14515	11117
862	Reep5	ENSMUSG00000005873	20911.99678	-0.125591814	0.464165548	0.117031118	-1.073148884	0.283204321	22774	17087	20917	20030	22616	24099	21098	18137	21140	21498	24348	20236
863	Ergic3	ENSMUSG00000005881	4603.839321	-0.566421557	0.055928062	0.223311041	-2.536469111	0.011197662	5335	3110	4774	5054	4722	9107	4215	4291	3779	3296	3969	3797
864	Uqcc1	ENSMUSG00000005882	2893.313076	0.050070147	0.797429005	0.116819334	0.428611815	0.668205746	2563	2231	2804	2627	2980	3406	3678	2976	3257	2926	3234	2629
865	Spo11	ENSMUSG00000005883	8.765589728	-1.192345114	0.309680836	0.834081263	-1.42953111	0.15285164	0	11	14	24	20	3	11	1	14	7	1	2
866	Ncoa2	ENSMUSG00000005886	2609.366103	0.677972704	0.242934515	0.418557977	1.619782064	0.1052791	1902	3149	2026	1910	2404	180	4205	1944	3925	4727	3727	2213
867	Trh	ENSMUSG00000005892	62.54970253	-0.017410293	0.978454776	0.331604402	-0.052503201	0.958127745	100	63	54	48	29	68	58	74	46	98	65	48
868	Nr2c2	ENSMUSG00000005893	661.6043772	1.743101125	0.052591844	0.678113183	2.5705165	0.010154699	78	837	238	134	326	80	1069	200	1360	1892	1606	510
869	Nr2c1	ENSMUSG00000005897	361.6818708	0.18717268	0.359463364	0.142972186	1.309154496	0.190482023	290	298	388	312	374	316	513	331	424	510	330	351
870	Smpd4	ENSMUSG00000005899	2210.838875	0.024852451	0.95133038	0.217995689	0.114004325	0.909234365	1895	1543	2160	2031	1995	3163	2304	1828	1686	2356	3421	2449
871	Pex1	ENSMUSG00000005907	515.0600887	0.119107477	0.676702741	0.180417906	0.660175476	0.509141228	428	522	467	471	570	415	522	347	579	671	669	611
872	Otx1	ENSMUSG00000005917	245.2787773	-0.540567989	0.018200164	0.175338833	-3.082990685	0.002049316	273	260	358	215	300	294	287	141	295	184	213	171
873	Kctd20	ENSMUSG00000005936	3363.285579	-0.183813575	0.176945155	0.099738243	-1.842959833	0.065334875	3540	2903	3808	3081	3708	3871	3722	2860	3596	3109	3695	3030
874	Itgae	ENSMUSG00000005947	7.272057151	-0.658969737	0.561402458	0.747816017	-0.881192327	0.378213731	3	11	1	7	11	18	7	10	5	0	7	6
875	Ctns	ENSMUSG00000005949	534.2566369	0.228082115	0.266766291	0.147325944	1.548146295	0.121587078	386	457	470	544	495	509	636	496	646	757	549	572
876	P2rx5	ENSMUSG00000005950	46.05532225	0.603678318	0.404835358	0.500761997	1.205519431	0.228002842	37	7	26	56	16	71	111	84	46	35	62	19
877	Shpk	ENSMUSG00000005951	140.0910432	-0.348656676	0.326004998	0.250988448	-1.389134358	0.164791898	117	136	158	125	202	182	217	112	141	172	69	86
878	Trpv1	ENSMUSG00000005952	5.455266679	-0.130722194	0.922798347	0.751589083	-0.173927745	0.861922248	2	1	3	9	2	16	3	4	8	5	9	4
879	Ephb3	ENSMUSG00000005958	1190.747033	-0.835456212	0.001487962	0.208289354	-4.011036555	6.05E-05	1725	904	1582	1582	1410	1742	723	817	1057	684	890	1181
880	Tuft1	ENSMUSG00000005968	71.36353213	0.264474587	0.470620789	0.24988037	1.058404815	0.289870925	53	39	75	69	70	75	104	88	78	76	109	42
881	Rcn1	ENSMUSG00000005973	881.1445247	-0.224348455	0.402984457	0.185353902	-1.21037892	0.226133527	929	852	1007	912	1015	828	1012	855	1010	475	794	992
882	Dnase1	ENSMUSG00000005980	73.51106201	0.693437344	0.142443789	0.348497664	1.989790506	0.046614018	32	78	68	60	52	34	145	32	146	75	129	69
883	Trap1	ENSMUSG00000005981	2920.964992	-0.148032385	0.581408783	0.175627514	-0.842876961	0.39929726	2847	2386	2735	2591	2897	4430	3006	2791	3486	2322	3129	2803
884	Naa60	ENSMUSG00000005982	2035.01911	0.075724215	0.818120641	0.19576127	0.386819189	0.69889007	1646	2237	2261	1655	2434	1320	2764	1322	2852	1830	2522	2142
885	1700037C18Rik	ENSMUSG00000005983	288.9338334	-1.328803902	0.000927758	0.319821473	-4.154830166	3.26E-05	464	172	325	400	368	694	247	237	140	80	172	160
886	Ankrd13d	ENSMUSG00000005986	2298.863328	-0.797497239	0.004493094	0.218894153	-3.643300792	0.000269164	2964	1803	2467	2642	2685	4488	1757	1799	1546	1363	2081	1975
887	Tpr	ENSMUSG00000006005	3416.984878	0.596042202	0.009553502	0.177890693	3.350609257	0.00080634	2334	3155	2936	2232	3232	1941	5083	2935	5175	5129	4817	3272
888	Pdc	ENSMUSG00000006007	1.344804721	-2.302498236	NA	1.756272669	-1.311014102	0.189852999	0	1	1	10	1	0	2	0	0	1	0	0
889	Odr4	ENSMUSG00000006010	2347.27879	0.30082651	0.358656001	0.229374533	1.311507888	0.18968623	2122	2481	2185	2307	2277	835	3022	2096	3302	2785	2924	2408
890	Prg4	ENSMUSG00000006014	640.0571528	2.197219113	2.30E-06	0.391870266	5.607006466	2.06E-08	174	129	231	237	299	282	1907	2036	771	1183	476	279
891	Dhx34	ENSMUSG00000006019	362.2511848	-0.065865221	0.839536679	0.190811458	-0.345184831	0.729955422	357	251	400	342	339	477	442	439	386	384	262	322
892	Kptn	ENSMUSG00000006021	972.2038063	-0.876221446	0.008166216	0.256701622	-3.413384918	0.000641613	1214	642	1156	1216	1089	2048	800	893	774	442	638	755
893	Napa	ENSMUSG00000006024	13970.01921	-0.535251013	0.028483254	0.185884138	-2.879487297	0.003983223	16758	10123	14812	15561	15330	24075	12479	12939	12068	11226	12092	11030
894	Sra1	ENSMUSG00000006050	3397.847906	-0.309760024	0.240025278	0.190047137	-1.629911549	0.103120192	4038	2280	3363	3621	3553	5153	3794	3754	3171	2959	2644	2818
895	Atp5g1	ENSMUSG00000006057	6904.203505	-0.869460267	0.002684583	0.227561018	-3.820778597	0.000133031	10814	4519	8248	8708	7830	12191	5804	6717	5031	4101	4447	4549
896	Snf8	ENSMUSG00000006058	4345.477367	-0.874842563	0.023344057	0.294081216	-2.974833197	0.002931479	6556	2453	4298	5328	4039	10162	3274	4253	2905	2507	2762	3398
897	Tbcb	ENSMUSG00000006095	3964.999692	-0.846153578	0.011520051	0.258652928	-3.271386045	0.001070217	5760	2385	4357	4707	4371	8265	2928	3697	2692	2209	2952	3192
898	Inpp5k	ENSMUSG00000006127	2216.886679	0.551848072	0.013179743	0.171565231	3.216549583	0.001297421	1825	1414	1744	1547	1844	2130	3349	2705	2794	3689	2590	1682
899	Crkl	ENSMUSG00000006134	2107.337952	1.014053837	0.0009734	0.244871327	4.141170184	3.46E-05	1089	1740	1548	1199	1846	706	3129	1991	2866	3663	4183	2170
900	Upk3bl	ENSMUSG00000006143	7.693463809	1.898574562	0.17387269	1.023566142	1.854862606	0.063615849	0	1	8	1	0	9	30	25	7	8	8	0
901	Eps8l1	ENSMUSG00000006154	256.4748107	-0.071625155	0.91290228	0.364476382	-0.196515217	0.844206923	276	125	82	492	259	299	209	235	306	203	208	398
902	Clint1	ENSMUSG00000006169	1571.945977	0.533193106	0.250597375	0.3340038	1.596368382	0.110406571	1303	1860	1343	1123	1557	248	2507	1249	2278	2097	2256	1580
903	Prss16	ENSMUSG00000006179	59.83153513	-0.639958907	0.275620786	0.420304339	-1.522608375	0.127856713	60	36	36	77	94	125	36	48	68	11	67	63
904	Cdkal1	ENSMUSG00000006191	399.7243374	0.052560556	0.878778766	0.196475132	0.267517601	0.789070664	405	417	362	385	483	236	494	390	498	285	460	454
905	5430419D17Rik	ENSMUSG00000006204	2.872983191	2.269084336	0.225433712	1.353688547	1.676223338	0.093694454	0	0	5	0	1	0	6	12	9	2	1	0
906	Htra1	ENSMUSG00000006205	8721.140076	0.09469506	0.754333788	0.184888038	0.512175159	0.608528427	10399	5015	7464	8170	8439	9978	8675	10981	9643	9389	8607	9085
907	Zbtb17	ENSMUSG00000006215	1602.916702	-0.691028188	0.021210624	0.228894526	-3.018980839	0.002536266	2086	1189	1779	1705	1690	3112	1262	1205	1109	1024	1570	1517
908	Clcnkb	ENSMUSG00000006216	2.375733449	1.275390498	0.512396057	1.309725417	0.973784643	0.33016348	2	0	0	6	0	0	6	1	1	1	2	10
909	Fam131c	ENSMUSG00000006218	95.32151405	-0.996529032	0.00671334	0.285466901	-3.490874171	0.000481443	112	56	110	145	118	203	72	81	62	47	77	61
910	Fblim1	ENSMUSG00000006219	50.75578684	1.631726262	0.013669544	0.509538547	3.202360784	0.001363062	43	21	26	22	15	17	237	119	63	31	26	29
911	Hspb7	ENSMUSG00000006221	20.7532547	0.353549872	0.633971907	0.477977303	0.739679205	0.459494669	12	21	21	11	13	27	27	30	19	52	9	10
912	Epor	ENSMUSG00000006235	281.8139468	-0.137135001	0.78413528	0.30289551	-0.452746894	0.650731008	337	175	261	221	245	485	271	198	212	543	302	180
913	Ccdc159	ENSMUSG00000006241	273.2020199	-0.541523077	0.048330755	0.207001016	-2.616040671	0.008895596	281	259	322	317	284	422	264	157	319	159	309	218
914	Mob1b	ENSMUSG00000006262	1346.819429	0.864397589	0.045689194	0.326834733	2.644754371	0.008175024	942	1344	877	858	1092	401	1988	743	1554	2943	2821	1143
915	Vax1	ENSMUSG00000006270	10.29219408	-0.107759614	0.912421666	0.545108936	-0.197684548	0.84329188	5	16	15	9	14	3	6	9	16	15	13	4
916	Atp6v1b2	ENSMUSG00000006273	31681.89559	0.240345181	0.182042358	0.131707902	1.824834944	0.068025941	26127	26911	30082	24546	32821	29107	36899	25530	40317	41674	43138	31122
917	Eps15l1	ENSMUSG00000006276	1897.365772	0.087011309	0.669741116	0.129265198	0.673122463	0.500869384	1794	1486	1724	1549	1847	2334	2376	1775	2271	2172	1909	1924
918	Tep1	ENSMUSG00000006281	213.6386753	0.086451557	0.856339726	0.276780782	0.312346675	0.754777071	167	155	179	251	198	257	332	313	303	107	162	182
919	Ttc5	ENSMUSG00000006288	1460.395692	-0.241935678	0.197969401	0.137047355	-1.76534366	0.077506026	1532	1289	1552	1709	1530	1615	1863	1228	1716	1018	1435	1299
920	Osgep	ENSMUSG00000006289	1085.922331	-0.691352607	0.037403813	0.251844665	-2.745154863	0.006048235	1477	848	1122	1343	1187	1852	875	907	994	410	917	1105
921	Aamp	ENSMUSG00000006299	5317.903801	-0.380288235	0.231513103	0.22952529	-1.656846772	0.097550458	5895	3527	5658	5482	5296	9304	5495	5879	5428	3084	4485	4714
922	Tmbim1	ENSMUSG00000006301	2288.255131	0.659273004	0.036384267	0.238828376	2.760446704	0.005772238	1988	1066	1680	1912	1693	2055	4326	4299	2737	2090	2272	1997
923	Arpc2	ENSMUSG00000006304	8379.807726	0.233626857	0.157127369	0.12155541	1.921978277	0.054608491	8232	6397	8239	6933	9326	6073	10450	9929	9406	9199	9654	8540
924	Kmt2b	ENSMUSG00000006307	1825.496408	0.266001533	0.28183502	0.176627939	1.505999189	0.132067382	1488	1461	1691	1502	1693	1828	2457	1577	1804	3134	2266	1486
925	Zbtb32	ENSMUSG00000006310	63.30057111	-0.395511196	0.293024706	0.26818492	-1.474770456	0.140274267	48	57	88	81	65	81	82	45	95	54	35	43
926	Upk1a	ENSMUSG00000006313	33.77182482	0.127517301	0.887960927	0.512758353	0.248688881	0.803601451	33	4	34	49	23	47	33	46	20	82	25	15
927	Tmem147	ENSMUSG00000006315	2237.707963	-0.841388557	0.01523492	0.266567844	-3.15637679	0.001597424	3190	1249	2613	2876	2174	4705	1886	2192	1402	1529	1526	1501
928	Rps9	ENSMUSG00000006333	12159.61602	-0.471904381	0.24485351	0.29227514	-1.61458953	0.106399614	14686	6514	11141	12775	10708	26674	12259	14373	9722	7424	9514	10433
929	Tfpt	ENSMUSG00000006335	1474.232939	-0.547417198	0.148533009	0.278842121	-1.963179725	0.049625294	1810	727	1637	1642	1369	3067	1294	1627	1069	1118	1086	1274
930	Susd2	ENSMUSG00000006342	482.727516	-0.324446774	0.347720531	0.242650376	-1.337095702	0.1811914	419	328	595	320	964	575	486	527	566	367	405	361
931	Ggt5	ENSMUSG00000006344	129.062937	-0.58682034	0.138343195	0.291976073	-2.009823388	0.044449885	171	55	135	149	185	221	114	113	141	60	98	125
932	Ggt1	ENSMUSG00000006345	101.0482594	-0.60120154	0.134259119	0.296335857	-2.02878432	0.042480263	106	72	77	117	124	215	84	59	59	98	109	97
933	Crip2	ENSMUSG00000006356	6587.300096	-0.435281356	0.109151235	0.201720867	-2.157840001	0.030940274	7539	4092	7045	7237	7332	11157	6106	6371	5289	6034	5591	5776
934	Crip1	ENSMUSG00000006360	259.418862	-0.991306499	0.05863057	0.394957536	-2.509906533	0.012076312	311	103	225	328	226	820	221	232	113	120	183	213
935	Cbfa2t3	ENSMUSG00000006362	1100.810694	-0.449015848	0.200027186	0.255268479	-1.758994492	0.078578444	1702	796	1647	1031	1226	1077	870	748	608	897	1238	1436
936	Fbln1	ENSMUSG00000006369	368.8482977	0.063704946	0.897573541	0.279805101	0.227676141	0.819898022	374	145	401	278	305	617	567	429	368	273	352	402
937	Pgrmc1	ENSMUSG00000006373	11640.39427	0.317250244	0.293403835	0.215273958	1.4737047	0.140561117	10835	10132	11953	11228	12192	4295	14218	12051	13217	13834	15031	13275
938	Gcat	ENSMUSG00000006378	123.8864309	-0.733201638	0.21291817	0.427575544	-1.714788528	0.086384006	175	55	115	153	96	308	92	199	93	46	52	88
939	Tek	ENSMUSG00000006386	553.8125495	-0.401266487	0.308971249	0.280298352	-1.431569198	0.15226715	598	682	715	635	793	260	651	265	693	378	380	692
940	Mpl	ENSMUSG00000006389	59.99594006	-0.314297073	0.507593879	0.319769319	-0.982886894	0.325663109	46	66	24	95	104	53	74	55	51	54	58	48
941	Elovl1	ENSMUSG00000006390	932.7031611	0.084721181	0.856867206	0.272126818	0.311329776	0.755549933	834	466	930	869	851	1361	1604	1386	1029	788	586	715
942	Med8	ENSMUSG00000006392	1346.321008	-0.187835775	0.506012718	0.190522717	-0.985896998	0.32418366	1466	886	1243	1500	1369	1920	1299	1289	1088	1292	1553	1378
943	Cdc20	ENSMUSG00000006398	51.7820508	-0.143999945	0.750677726	0.277667665	-0.51860538	0.604035957	50	46	87	52	29	52	54	37	66	54	47	55
944	Adamts4	ENSMUSG00000006403	859.0304642	1.130815485	0.000809756	0.269520308	4.195659659	2.72E-05	317	701	623	445	778	276	2097	747	1450	1140	1270	976
945	Nectin4	ENSMUSG00000006411	257.2271529	0.66692549	0.080000867	0.285532824	2.335722668	0.0195057	155	183	197	199	229	197	308	302	178	571	459	174
946	Pfdn2	ENSMUSG00000006412	4468.011307	-0.108980373	0.709136539	0.182730884	-0.596398218	0.55090923	4192	3009	4708	4469	4928	5882	4398	3749	3642	4387	5790	5063
947	Rnf114	ENSMUSG00000006418	2866.569568	-0.287556101	0.032563634	0.102267494	-2.811803523	0.004926459	3044	2385	3115	3030	3348	3513	3173	2475	2925	2475	2918	2441
948	C330007P06Rik	ENSMUSG00000006423	1652.788865	0.747261869	0.161373809	0.392446334	1.904112245	0.056895567	1079	1951	1283	952	1706	170	2798	985	2861	2264	2666	1844
949	Neurl1a	ENSMUSG00000006435	7769.355467	-0.63867579	0.004978981	0.177088939	-3.60652558	0.000310324	10186	6027	9054	8775	8602	12679	6233	6482	6065	5756	7247	6399
950	Srm	ENSMUSG00000006442	1843.03617	-0.486482859	0.112498088	0.227278896	-2.14046648	0.032317087	2158	1184	2038	1950	1864	3388	1842	1998	1480	1325	1660	1350
951	Epha2	ENSMUSG00000006445	134.0070237	3.143668569	4.33E-21	0.308226738	10.19920786	2.00E-24	20	28	29	23	43	17	301	235	146	227	444	173
952	Rbm14	ENSMUSG00000006456	691.5276419	-0.345111902	0.196726122	0.194968885	-1.770087065	0.076712638	889	431	806	723	831	874	714	688	509	504	790	625
953	Actn3	ENSMUSG00000006457	47.71860122	-0.237947583	0.60642611	0.299772832	-0.793759665	0.427335358	57	36	45	35	48	80	32	51	39	63	46	42
954	A530013C23Rik	ENSMUSG00000006462	10.36691068	2.028516708	0.063413653	0.82224701	2.46704054	0.013623493	7	0	0	1	4	12	17	20	9	44	10	5
955	Zdhhc24	ENSMUSG00000006463	885.4811521	-0.302561567	0.095366456	0.135394166	-2.23467212	0.025438882	845	755	938	930	1128	1130	998	694	1008	933	664	763
956	Bbs1	ENSMUSG00000006464	1318.112145	0.142578896	0.633722622	0.192652292	0.740084089	0.459248973	956	1419	1421	1080	1564	865	1904	910	1955	1442	1286	1410
957	Slc34a3	ENSMUSG00000006469	7.344165978	-0.883036136	0.307375556	0.614782929	-1.436338086	0.150906162	15	9	12	6	5	8	8	11	1	3	5	4
958	Ndor1	ENSMUSG00000006471	278.4487061	-0.299708042	0.25116459	0.187957144	-1.594555198	0.110811738	323	180	291	323	319	367	284	237	278	359	241	189
959	Nsmf	ENSMUSG00000006476	19956.35522	-0.197899094	0.290234914	0.133483545	-1.482572949	0.138187909	21139	15586	21681	19449	20730	26039	20616	18297	20535	21176	21706	15558
960	Pdk1	ENSMUSG00000006494	3093.573055	0.173792562	0.534435875	0.186339795	0.932664771	0.35099308	2794	3205	3135	2803	3435	1570	4131	2979	4216	3862	3255	2542
961	Ptbp1	ENSMUSG00000006498	711.4368685	1.236713047	1.49E-05	0.23789016	5.198672556	2.01E-07	240	443	493	405	622	283	1510	701	1013	910	1485	818
962	Mvd	ENSMUSG00000006517	1103.38925	-0.627756386	0.067643141	0.258253446	-2.430776418	0.015066509	1381	805	1017	1365	1000	2224	828	877	677	888	980	1153
963	Cyba	ENSMUSG00000006519	310.6456433	0.573982724	0.337325255	0.421418928	1.362024069	0.173190289	229	106	250	251	174	449	585	844	285	234	141	218
964	Itih3	ENSMUSG00000006522	1300.997898	0.170881578	0.685844367	0.266372706	0.64151309	0.521189379	1166	661	999	1089	937	2282	1909	1558	1726	959	1341	1276
965	Stimate	ENSMUSG00000006526	948.2112639	-0.282550328	0.064216096	0.114799419	-2.461252244	0.013845299	1093	775	1014	1060	1020	1119	1088	842	977	955	862	725
966	Sfmbt1	ENSMUSG00000006527	1565.201012	0.308271753	0.283475679	0.20535782	1.501144459	0.133318202	1211	1587	1389	1430	1650	865	1964	1187	1808	2589	2087	1428
967	Itih1	ENSMUSG00000006529	2.17975579	1.081458278	0.512570826	1.111022327	0.97339023	0.330359393	1	3	2	0	1	1	1	0	4	9	4	1
968	Ihh	ENSMUSG00000006538	6.30835665	-0.775342385	0.563365393	0.883374289	-0.877705401	0.380103613	1	1	8	13	8	16	2	1	12	10	0	5
969	Prkag3	ENSMUSG00000006542	4.748999472	3.33915625	0.041220312	1.236946672	2.699515126	0.00694406	0	0	0	4	1	0	5	5	4	25	16	0
970	Cryba2	ENSMUSG00000006546	17.43003716	0.359263846	0.771526743	0.750634869	0.478613319	0.632213741	15	5	1	8	22	39	17	13	27	61	2	6
971	Atp7b	ENSMUSG00000006567	52.16523513	-0.116188657	0.825919519	0.313319927	-0.37083073	0.710763612	43	39	67	49	66	56	124	36	57	50	35	29
972	Slc4a1	ENSMUSG00000006574	2.145645417	3.418169391	0.115269384	1.608868661	2.124579509	0.033621715	0	0	0	0	0	2	1	1	1	16	6	0
973	Rundc3a	ENSMUSG00000006575	17317.12003	-0.644358018	0.014567037	0.202890433	-3.175891582	0.001493768	21753	11873	19343	20870	19238	30542	14198	16407	13847	12503	14022	13738
974	Slc4a3	ENSMUSG00000006576	5145.82995	-0.444854684	0.049206098	0.170653435	-2.606772508	0.009140006	5279	4362	5768	5353	5841	8043	4787	3159	4768	4467	5861	4657
975	Cdt1	ENSMUSG00000006585	181.0167033	1.881769307	0.000674874	0.442715242	4.250518454	2.13E-05	78	49	66	76	77	106	205	176	108	689	544	83
976	Runx1t1	ENSMUSG00000006586	706.3722831	0.167616951	0.483953939	0.16236387	1.03235376	0.301906425	622	662	766	574	677	575	954	494	1100	746	699	806
977	Snai3	ENSMUSG00000006587	19.29498574	-1.594653274	0.057429359	0.632653978	-2.520577328	0.011716249	53	17	15	3	32	50	5	12	7	20	2	13
978	Aprt	ENSMUSG00000006589	1239.876498	-0.483390346	0.192837723	0.270771227	-1.785235274	0.074223163	1514	735	1207	1465	1132	2387	1101	1558	854	1050	1045	836
979	Gtf2h1	ENSMUSG00000006599	2100.635979	0.134402342	0.292308843	0.090987787	1.477147059	0.139636221	2064	1723	2021	2014	2159	1720	2799	2064	2572	2097	2256	2197
980	Hfe	ENSMUSG00000006611	218.4750239	0.672386614	0.051361458	0.260392014	2.582209045	0.00981701	122	155	168	139	209	192	488	323	381	158	200	184
981	Slc5a6	ENSMUSG00000006641	704.6682016	-0.109747015	0.586202777	0.131816674	-0.832573083	0.405085545	734	607	791	675	817	659	912	644	835	831	549	563
982	Tcf23	ENSMUSG00000006642	25.03741036	1.040904337	0.318476395	0.739697886	1.40720199	0.159367502	11	21	18	5	19	21	89	60	50	18	0	4
983	Nphs1	ENSMUSG00000006649	54.28969259	0.265573147	0.430856274	0.23161209	1.146629035	0.251534971	61	39	49	42	53	45	95	46	57	81	50	52
984	Aplp1	ENSMUSG00000006651	43896.40369	-0.25886109	0.246579301	0.160814352	-1.609688985	0.107465771	43265	34480	48099	41001	48805	64058	40719	36323	41220	40329	48389	44889
985	Qrich1	ENSMUSG00000006673	3573.794145	0.552032026	0.071094955	0.229734333	2.402914788	0.016264977	3149	3043	2992	2833	3464	1434	4516	2983	3889	5404	6580	3658
986	P4htm	ENSMUSG00000006675	4494.712874	-0.308614991	0.41195187	0.259669057	-1.18849352	0.234639031	4903	2580	4263	4253	4439	8662	4340	4937	3447	5659	3669	3173
987	Usp19	ENSMUSG00000006676	3977.360463	0.159044536	0.387155954	0.12761599	1.246274356	0.212663689	3517	3081	4266	3199	4430	3552	4724	3146	4529	4508	5305	4454
988	Pola1	ENSMUSG00000006678	119.2857849	0.482660992	0.154166881	0.249360621	1.935594283	0.052917411	120	139	71	78	109	57	156	108	167	140	168	145
989	Cdc42	ENSMUSG00000006699	17866.3479	0.01678562	0.931051686	0.106669979	0.157360303	0.874960897	18401	15505	18084	16543	19243	15993	20286	15062	18863	18424	21954	19288
990	Pknox1	ENSMUSG00000006705	524.0685069	0.093923162	0.747889092	0.17935027	0.523685645	0.600497201	484	519	622	428	560	346	594	443	490	609	619	658
991	D130043K22Rik	ENSMUSG00000006711	891.4117933	0.622200655	0.128787851	0.302841606	2.054541523	0.039923309	539	970	837	536	917	280	1490	496	1670	933	1413	1015
992	Gmnn	ENSMUSG00000006715	154.997157	-0.063735683	0.88402218	0.248170412	-0.25682225	0.797315993	187	129	149	177	163	120	187	236	189	96	121	124
993	Acot13	ENSMUSG00000006717	2600.555356	-0.516883231	0.086603857	0.225715457	-2.289977111	0.022022644	3662	1666	2795	3027	2892	3911	2382	2631	2550	1329	2095	2444
994	Zfp184	ENSMUSG00000006720	112.2052238	-0.041570091	0.943914443	0.317856353	-0.130782633	0.895947262	81	114	109	122	150	89	125	47	145	54	175	160
995	Cyp27b1	ENSMUSG00000006724	10.44224558	-0.227671031	0.824183462	0.607773204	-0.374598666	0.707958965	19	3	8	3	16	18	20	14	4	8	4	11
996	Cdk4	ENSMUSG00000006728	1620.566823	-0.406678525	0.245864087	0.252265934	-1.612102426	0.106939653	1795	1177	1833	1808	1690	2499	2166	1931	1773	836	900	1249
997	B4galnt1	ENSMUSG00000006731	2230.370009	0.043793376	0.882317309	0.168254037	0.260281277	0.794646814	1758	2260	2347	1682	2406	2331	2488	1498	2564	2640	2969	2275
998	Mettl1	ENSMUSG00000006732	358.4523661	0.009242864	0.977421404	0.167567655	0.055158998	0.956011794	393	280	374	256	438	358	520	413	396	301	368	293
999	Tspan31	ENSMUSG00000006736	1331.030519	0.423996241	0.158823628	0.221399496	1.915073197	0.055483169	908	1142	1275	1194	1461	671	1604	981	1426	1757	2391	1533
1000	Kif5b	ENSMUSG00000006740	6827.586305	1.175245001	0.025410196	0.400327197	2.935711109	0.003327841	4643	7220	3575	3487	4351	692	12385	3392	11359	12344	13367	8426
1001	Saal1	ENSMUSG00000006763	435.6635921	-0.474121481	0.133938222	0.233504715	-2.030457842	0.042310022	528	329	431	522	414	727	432	461	418	222	406	358
1002	Tph2	ENSMUSG00000006764	78.42284351	-0.126981395	0.820981695	0.333621161	-0.380615532	0.703488555	109	65	45	96	91	72	112	25	111	46	96	96
1003	Krt23	ENSMUSG00000006777	29.44450577	0.669685654	0.338483802	0.492788762	1.358971034	0.174155768	33	31	15	22	22	8	41	24	28	102	16	20
1004	Cnp	ENSMUSG00000006782	18163.1082	-0.041754034	0.888300445	0.168605156	-0.247643876	0.80440996	18797	12429	19596	18324	17961	20796	19035	12538	20787	16089	23401	21695
1005	Ttc25	ENSMUSG00000006784	84.83796413	-0.134170557	0.798739299	0.315291087	-0.425545036	0.670439398	54	59	65	77	113	152	97	116	99	44	80	73
1006	Sulf2	ENSMUSG00000006800	5014.131783	0.148960293	0.509580318	0.152155138	0.979002715	0.327578638	4050	3645	5336	3985	5891	5040	6181	3717	5563	7044	6304	4842
1007	Sod2	ENSMUSG00000006818	4620.652042	0.361635887	0.100253872	0.164059925	2.20429143	0.027503855	3699	4611	4061	3292	4751	3106	6465	3576	6121	5855	6600	4686
1008	Tmco6	ENSMUSG00000006850	321.8323269	-0.707203634	0.060096718	0.283179522	-2.49736856	0.012511884	356	295	380	343	339	610	289	321	334	171	116	304
1009	Stambp	ENSMUSG00000006906	1736.949849	0.208559553	0.192231271	0.116681685	1.787423223	0.073869111	1471	1408	1863	1358	1891	1451	2482	1743	2292	1741	1724	1889
1010	Ezh1	ENSMUSG00000006920	3061.39586	0.120945786	0.647905997	0.169219944	0.714725365	0.474778761	2850	2122	2976	2413	3220	3610	4269	3347	4545	2375	3247	2618
1011	Hap1	ENSMUSG00000006930	2593.976134	0.271578279	0.196276803	0.153263897	1.771965116	0.076400348	1873	1863	2701	2138	2676	2524	3090	2698	2512	3003	3872	2734
1012	P3h4	ENSMUSG00000006931	523.5269565	-0.13207602	0.678266571	0.201176539	-0.656518004	0.511490887	580	313	555	528	540	696	520	593	416	555	631	421
1013	Ctnnb1	ENSMUSG00000006932	8050.241275	0.70255371	0.113606377	0.329190894	2.134183305	0.032827779	4030	9635	6962	4479	8328	2011	11647	4778	11563	13813	12666	9572
1014	Eif1b	ENSMUSG00000006941	4150.432148	-0.22253257	0.318480316	0.158173667	-1.4068876	0.159460721	4913	3011	4431	4701	4538	4594	4423	4256	4563	2828	3988	4115
1015	Klk4	ENSMUSG00000006948	1.159217948	-3.138647445	NA	2.062225762	-1.521970825	0.128016391	1	0	0	6	6	0	0	1	0	0	0	0
1016	Chrd	ENSMUSG00000006958	1280.540499	-0.18977235	0.568185655	0.218758188	-0.867498275	0.385669056	1163	805	1279	1233	1452	2071	1585	1510	1278	1342	915	946
1017	Psmd2	ENSMUSG00000006998	10461.49896	0.01530482	0.944386736	0.118967136	0.128647464	0.897636607	10787	7718	10489	8918	10790	12197	11963	9807	11286	11667	12201	9767
1018	Syngr3	ENSMUSG00000007021	5747.796594	-0.57640119	0.006170125	0.163628271	-3.522625929	0.000427294	7655	4986	7201	6577	7426	6509	4768	4040	4549	3802	6159	5722
1019	Vars	ENSMUSG00000007029	1597.927105	-0.110323028	0.689089333	0.173692968	-0.635161167	0.525323307	1634	1172	1613	1372	1603	2301	2115	1693	1889	1329	1456	1312
1020	Vwa7	ENSMUSG00000007030	8.612798584	-0.06946725	0.959521733	0.725215035	-0.095788485	0.923688563	6	12	19	6	6	2	9	20	14	2	1	6
1021	Hspa1l	ENSMUSG00000007033	76.93988565	1.121891641	0.005102523	0.311862152	3.597395949	0.000321419	36	76	54	38	49	26	152	57	183	94	110	90
1022	Slc44a4	ENSMUSG00000007034	20.39682143	-0.825888898	0.231151813	0.498067288	-1.658187392	0.097279649	28	17	25	25	17	40	30	7	16	34	6	4
1023	Msh5	ENSMUSG00000007035	14.43856472	0.617983566	0.469651795	0.582429422	1.061044554	0.288669654	19	1	5	10	19	14	11	22	6	33	21	15
1024	Abhd16a	ENSMUSG00000007036	2792.860281	-0.221049826	0.282982655	0.147083616	-1.502885443	0.132868588	2763	2292	2798	2883	2806	3978	2859	2560	2697	2956	2801	2436
1025	Neu1	ENSMUSG00000007038	2376.089594	-0.228490977	0.293748443	0.155133312	-1.472868552	0.140786483	2449	1858	2394	2210	2545	3520	2434	2266	2377	2188	2316	2232
1026	Ddah2	ENSMUSG00000007039	512.5272275	-0.398272661	0.178840108	0.216908397	-1.836132977	0.066337992	543	407	582	534	490	841	632	539	464	294	429	442
1027	Clic1	ENSMUSG00000007041	902.8790356	0.808759029	0.076970813	0.343097187	2.357230139	0.018411832	695	404	690	627	514	902	2081	2152	1179	732	553	588
1028	Lsm2	ENSMUSG00000007050	415.0460863	-0.670359002	0.039920159	0.246905581	-2.715041916	0.006626738	610	262	460	538	408	703	360	410	351	216	307	363
1029	Pole	ENSMUSG00000007080	54.05854228	0.607998639	0.274026359	0.398096616	1.527264023	0.126695372	48	34	30	65	29	42	98	74	149	27	44	33
1030	Atp1a2	ENSMUSG00000007097	62936.75821	-0.710579729	0.025771856	0.242669538	-2.928178517	0.003409542	91226	38914	69322	84836	66830	106421	47714	55108	46477	34048	50601	63565
1031	Atp1a4	ENSMUSG00000007107	1.321392362	1.21651948	NA	1.851215523	0.657146326	0.511086834	0	0	0	0	4	1	0	0	3	7	2	0
1032	Casq1	ENSMUSG00000007122	45.39422952	1.403511163	0.006279052	0.399308195	3.514856894	0.000439991	8	14	23	31	39	32	92	114	80	37	47	45
1033	Stx1a	ENSMUSG00000007207	14353.70287	-0.905701074	0.000322612	0.203311294	-4.454750423	8.40E-06	17386	13786	17974	16571	19030	24633	9001	6696	9855	10571	13318	13430
1034	Ceacam9	ENSMUSG00000007209	15.84862427	-1.006139651	0.077069128	0.426959437	-2.356522804	0.018446935	30	18	20	13	16	26	16	6	4	14	14	13
1035	Zfp775	ENSMUSG00000007216	297.4584445	-0.3661079	0.346372717	0.273200557	-1.340070105	0.180222554	283	216	295	462	217	470	347	332	273	308	149	233
1036	Scube2	ENSMUSG00000007279	28.63442009	1.564322223	0.02408003	0.528432346	2.960307474	0.003073321	13	27	12	4	8	18	49	13	58	91	54	14
1037	Mrpl49	ENSMUSG00000007338	2130.464047	-0.422724211	0.115285869	0.198987065	-2.124380353	0.033638352	2548	1675	2218	2121	2387	3316	2254	2129	2253	1184	1773	1913
1038	Dennd2c	ENSMUSG00000007379	30.67283757	-0.192433128	0.706404497	0.319712735	-0.601893847	0.5472448	41	24	27	36	50	15	28	30	28	39	34	22
1039	Mark3	ENSMUSG00000007411	3903.102227	0.037566102	0.897790152	0.165397998	0.227125493	0.820326162	3872	3084	3762	3076	3852	4840	4095	3113	3808	5414	4574	4020
1040	Gatad1	ENSMUSG00000007415	2979.170609	-0.20942241	0.154542091	0.108261761	-1.934407939	0.053062991	3332	2812	3205	3203	3413	2688	3025	2556	3087	2665	3254	2896
1041	Pcdha10	ENSMUSG00000007440	28.85808554	1.301298016	0.258597499	0.828044657	1.571531202	0.116059313	9	42	3	6	35	0	30	1	97	32	69	39
1042	M6pr	ENSMUSG00000007458	4537.923984	0.327430294	0.018966345	0.106776261	3.066508348	0.002165748	3695	3899	4057	3817	4595	3416	6210	4390	5386	5073	6083	4974
1043	Lrrc8a	ENSMUSG00000007476	1140.6714	0.489765528	0.170992755	0.262529712	1.865562275	0.062102632	1094	507	1072	961	979	975	1879	2270	1284	1071	882	973
1044	Mc5r	ENSMUSG00000007480	2.128155142	3.41357901	0.063514266	1.38404013	2.466387308	0.013648367	0	1	0	0	1	0	8	0	2	9	6	1
1045	Ppp2r1a	ENSMUSG00000007564	25317.93083	-0.210704252	0.280139383	0.139474701	-1.510698709	0.130865231	27029	19387	27254	23295	27617	34372	24921	20187	26214	26701	27341	23385
1046	Fance	ENSMUSG00000007570	451.0151523	0.105835575	0.742707389	0.198135001	0.534158902	0.593231601	397	276	349	450	445	623	525	522	523	582	416	389
1047	Tinf2	ENSMUSG00000007589	648.6591218	0.018505715	0.957075496	0.184340104	0.100388982	0.920035517	692	411	656	720	622	674	889	815	629	760	550	493
1048	Tssk4	ENSMUSG00000007591	16.28241323	-0.849656452	0.167915604	0.452564336	-1.877426888	0.060459609	30	8	25	24	17	19	3	13	15	14	12	15
1049	Hapln4	ENSMUSG00000007594	5173.239871	0.063346839	0.852953895	0.198659569	0.318871318	0.749824095	4739	4324	4623	3894	5429	6506	5259	3453	6314	8186	6278	4275
1050	Dus3l	ENSMUSG00000007603	2257.101067	-0.470361136	0.05405618	0.184126252	-2.554557714	0.01063228	2631	1571	2412	2425	2675	3653	1961	2007	1770	2220	1956	1972
1051	Gtpbp3	ENSMUSG00000007610	701.43994	-0.493526761	0.027925921	0.170837952	-2.888859034	0.003866424	816	617	679	694	844	1138	748	558	804	549	529	533
1052	Tgfbr1	ENSMUSG00000007613	879.8998791	0.27713082	0.459511249	0.255709295	1.083772963	0.278465476	873	863	916	703	952	340	1257	496	1001	1383	1041	1008
1053	Homer1	ENSMUSG00000007617	7754.731095	-0.399533375	0.419913484	0.341128307	-1.17121144	0.241513798	11340	10441	9458	6497	10804	2906	5477	2835	6079	6942	10091	10616
1054	Rad51c	ENSMUSG00000007646	156.7027434	-0.01204072	0.975449154	0.202532854	-0.059450701	0.952593131	134	146	154	87	219	183	196	155	189	173	147	134
1055	Gabrb2	ENSMUSG00000007653	1160.258145	1.530518188	0.171916265	0.821879256	1.86221781	0.062572395	133	1887	342	234	589	87	1766	134	2616	2796	3224	760
1056	Cav1	ENSMUSG00000007655	553.4647828	-0.042674875	0.934259231	0.281670446	-0.1515064	0.879576263	541	690	660	551	659	166	914	456	555	554	483	542
1057	Arpp19	ENSMUSG00000007656	18678.63407	-0.388333215	0.13338836	0.191049889	-2.032627271	0.042090194	21837	22123	20290	19799	23310	15856	18551	13417	22741	10983	15670	21288
1058	Bcl2l1	ENSMUSG00000007659	4780.54087	0.213389895	0.292570301	0.144570465	1.476026896	0.139936672	4849	2943	4501	3991	4403	5254	5827	5700	5231	5456	5559	4625
1059	Khsrp	ENSMUSG00000007670	2604.21613	0.049753549	0.816343293	0.127313314	0.390796122	0.695947942	2573	2096	2793	2433	3214	1926	3236	2097	2763	2921	3032	2799
1060	Dio2	ENSMUSG00000007682	5397.179753	0.573411871	0.228575992	0.344198476	1.665933788	0.095726603	5016	3885	4259	3899	4527	3731	3890	2923	4612	17168	6823	5339
1061	Ccdc124	ENSMUSG00000007721	6389.181043	-1.320380643	0.002429707	0.342755386	-3.852253517	0.000117036	9644	2966	6963	7733	6855	19251	3580	5222	3067	2883	3580	4288
1062	Cct4	ENSMUSG00000007739	5271.15308	-0.023269611	0.940932822	0.169011071	-0.137680988	0.890492546	5595	3730	5272	4641	5473	6405	6693	5708	5277	3806	5525	5978
1063	0610009B22Rik	ENSMUSG00000007777	630.1503185	0.052878572	0.860442982	0.173613757	0.304575932	0.760689153	528	637	662	532	791	466	852	578	907	679	469	621
1064	Cpt1c	ENSMUSG00000007783	3350.758787	-0.386378366	0.168800049	0.206291762	-1.872970412	0.061072471	4316	2087	3481	3680	3323	5336	3680	3602	2938	2637	2773	2691
1065	Twist2	ENSMUSG00000007805	19.02920625	-0.862200175	0.173605859	0.464592446	-1.855820479	0.063479151	21	8	26	19	43	30	15	5	7	15	28	16
1066	Zfp655	ENSMUSG00000007812	1308.434736	0.431414495	0.215316421	0.252740459	1.706946711	0.087831958	910	1502	1133	1091	1381	440	2140	1117	1807	1472	1831	1300
1067	Rhoa	ENSMUSG00000007815	5257.313721	0.271450184	0.171005507	0.14551818	1.865403924	0.062124808	4953	4213	5219	4586	5991	2994	7595	5458	5995	5741	6306	5486
1068	Zmiz1	ENSMUSG00000007817	4138.484008	0.783278903	0.035467264	0.282566243	2.772018677	0.005570984	2916	3339	3567	2613	3818	1521	5228	2746	4333	9333	7653	4104
1069	Ankrd26	ENSMUSG00000007827	369.8117398	0.416180189	0.447785419	0.374872274	1.110191973	0.266916311	204	559	332	197	451	83	538	230	757	436	358	419
1070	Aldh16a1	ENSMUSG00000007833	248.6432957	-0.430701604	0.202509896	0.245925925	-1.751346892	0.079886175	253	161	236	314	272	433	284	269	245	149	174	217
1071	Hnrnpa0	ENSMUSG00000007836	6210.042636	0.407727068	0.101924936	0.185730906	2.195256976	0.028145169	5011	5165	5749	5071	6097	4074	7311	4945	6305	10751	9043	6586
1072	Prrg2	ENSMUSG00000007837	221.6073926	-0.450895152	0.169031867	0.240848308	-1.8721126	0.061191027	310	163	238	200	187	393	189	236	220	173	193	166
1073	Hnrnph1	ENSMUSG00000007850	6888.059528	0.283411889	0.480460568	0.272793546	1.038924464	0.298839868	6468	7111	6239	7015	7497	1847	9702	5503	7665	7299	9387	8602
1074	Ift43	ENSMUSG00000007867	394.7717275	-0.488042849	0.166092706	0.25898191	-1.884466944	0.059501842	459	283	423	474	383	667	390	422	430	182	255	387
1075	Id3	ENSMUSG00000007872	1096.639313	0.193788318	0.436498312	0.170781112	1.134717509	0.256493699	804	803	1152	1008	1070	1146	1649	1272	1499	804	1183	1058
1076	Tcap	ENSMUSG00000007877	377.5365655	-2.000528492	1.03E-05	0.378715711	-5.282401641	1.28E-07	807	240	392	668	523	909	140	279	108	63	127	203
1077	Arid1a	ENSMUSG00000007880	3350.652541	0.318469891	0.281689383	0.211391812	1.506538439	0.131929007	3047	2982	3211	2866	3687	1650	3945	2360	3658	4922	5218	3571
1078	Crlf1	ENSMUSG00000007888	35.57537923	-0.239967141	0.719273693	0.416239056	-0.576512792	0.564268626	35	11	34	30	41	76	41	52	36	24	16	35
1079	Ctsd	ENSMUSG00000007891	11083.61755	-0.623260874	0.157338737	0.324463275	-1.920898053	0.054744561	15197	5034	10583	12268	9586	25913	10991	13859	7852	7012	7293	7516
1080	Rplp1	ENSMUSG00000007892	16085.03083	-0.760186109	0.090794145	0.335904359	-2.263102842	0.02362935	22983	7441	16346	19845	14383	37299	13599	20599	10211	8030	10060	11466
1081	Hmgcll1	ENSMUSG00000007908	538.699365	-0.068979987	0.88704556	0.27472566	-0.251086801	0.801747001	441	661	518	675	686	223	754	562	798	445	347	463
1082	Ttc9b	ENSMUSG00000007944	8019.14752	-1.318861298	0.006420472	0.376086436	-3.506803679	0.000453524	15144	3360	9190	11010	7687	20679	4636	9070	3360	3691	3448	3946
1083	Phox2a	ENSMUSG00000007946	2.11997056	2.884033504	0.134717867	1.423123999	2.026551099	0.042708342	1	0	1	0	1	0	3	5	7	9	0	0
1084	Abhd8	ENSMUSG00000007950	9414.319918	-0.484733718	0.0303534	0.170251845	-2.847156907	0.004411161	10992	7390	10219	9612	10593	15386	8523	8773	8062	8669	8182	7234
1085	Ift22	ENSMUSG00000007987	2838.762152	-0.918782965	0.001688795	0.231521039	-3.968464242	7.23E-05	4033	2191	3468	3649	3363	5024	2314	2408	2186	1105	1995	2321
1086	Fzd3	ENSMUSG00000007989	4294.235393	0.143137018	0.688817674	0.225182513	0.635648909	0.525005284	3692	5318	4111	3830	4419	2230	4568	2912	5336	6261	5333	4315
1087	1700008O03Rik	ENSMUSG00000008028	34.00563411	-0.607246437	0.151230438	0.311442353	-1.949787594	0.051201441	50	40	25	46	28	48	47	22	32	32	21	20
1088	Mid1ip1	ENSMUSG00000008035	2249.507527	-0.363770332	0.159273162	0.19011766	-1.913395801	0.055697402	2304	1988	2572	2218	2731	2993	2087	1539	1921	1597	2303	2916
1089	Ap2s1	ENSMUSG00000008036	10339.1393	-1.093790488	0.008514739	0.322173371	-3.395036922	0.000686193	17212	5314	11219	14681	10185	23770	6678	11257	6083	4756	5655	6357
1090	Fgfrl1	ENSMUSG00000008090	726.1214142	-0.348552361	0.188592668	0.19364532	-1.799952417	0.071868152	797	582	755	787	1028	832	942	605	968	420	503	661
1091	4930432K21Rik	ENSMUSG00000008129	131.2582398	-0.281257989	0.558344057	0.317270007	-0.8864941	0.375351332	125	89	124	138	100	261	189	93	166	52	149	116
1092	Fhl2	ENSMUSG00000008136	2243.587271	0.255877239	0.341587669	0.189323272	1.351536112	0.17652376	1862	1755	2041	1741	2311	2243	2209	2078	1941	3698	3041	2390
1093	Emc10	ENSMUSG00000008140	6432.805704	-0.79387363	0.024508433	0.269013998	-2.951049528	0.003166961	8616	3975	7221	7558	6097	14186	5089	6715	4738	3982	4407	4465
1094	Clstn3	ENSMUSG00000008153	13604.37855	-0.448250908	0.038325262	0.163928643	-2.734427005	0.006248895	14851	12683	17366	12883	17565	16629	11583	8083	13863	10411	16297	12826
1095	Fbxw9	ENSMUSG00000008167	662.9854328	-0.601644542	0.050704682	0.232354517	-2.589338691	0.009616046	826	411	763	856	684	1139	808	665	517	431	464	459
1096	Spib	ENSMUSG00000008193	0.854167181	1.899003138	NA	2.241325208	0.847268005	0.396845756	0	0	1	0	0	1	0	0	4	5	0	0
1097	Fnbp4	ENSMUSG00000008200	1630.652577	0.498119258	0.055767833	0.196277445	2.537832402	0.011154139	1228	1404	1309	1533	1632	775	2291	1471	1751	2585	2337	1720
1098	Cers4	ENSMUSG00000008206	2302.830615	-0.113328915	0.465641483	0.105906795	-1.070081623	0.28458257	2540	2089	2274	2169	2507	2383	2692	1978	2352	2789	2266	1996
1099	Scrn3	ENSMUSG00000008226	1004.662947	0.274742607	0.491331481	0.270080723	1.017261078	0.309029247	831	1306	908	794	1041	370	1399	733	1834	1041	1172	931
1100	Phax	ENSMUSG00000008301	2324.128135	-0.020873218	0.945779332	0.166805244	-0.125135262	0.900416468	2583	1677	2410	2075	2447	2525	2241	2398	2127	2068	3197	2442
1101	Tle1	ENSMUSG00000008305	1378.366015	0.412290618	0.063584327	0.167207933	2.465735994	0.013673207	1215	1090	1178	1246	1471	724	1665	1471	1618	2051	1740	1415
1102	1700109H08Rik	ENSMUSG00000008307	60.62229898	1.616441407	0.007166111	0.466753851	3.463156012	0.000533879	16	50	31	15	40	20	87	29	58	240	112	59
1103	Relt	ENSMUSG00000008318	999.8924095	0.121177378	0.759101614	0.240683961	0.50347093	0.614633214	1043	691	820	768	950	1323	1245	1192	973	1662	993	549
1104	Snrpb2	ENSMUSG00000008333	1687.542958	0.188719332	0.328084381	0.136376165	1.383814627	0.166415223	1724	1303	1501	1531	1692	1466	1973	1790	1546	1924	2252	1836
1105	Ubc	ENSMUSG00000008348	9059.845489	0.502335956	0.140523679	0.251260362	1.999264637	0.045579728	7435	4254	7568	6194	7320	11211	12013	9316	5990	12498	15906	11117
1106	Prpf31	ENSMUSG00000008373	2129.901154	-0.259168821	0.377990278	0.204488146	-1.267402664	0.205011348	2052	1526	2291	2150	2156	3385	2626	2441	2213	1483	1738	1774
1107	Sertad1	ENSMUSG00000008384	748.5413836	0.08813529	0.853295795	0.27689216	0.318301861	0.750255973	773	340	644	830	679	991	745	1013	495	681	1218	653
1108	Carhsp1	ENSMUSG00000008393	2993.63997	0.978897844	1.75E-14	0.115553443	8.471386195	2.42E-17	1941	1509	2204	1923	2203	2032	4541	4084	3810	4208	4685	3758
1109	Elk3	ENSMUSG00000008398	463.2857892	-0.113995715	0.793785379	0.262213168	-0.434744435	0.663747941	601	365	444	514	477	414	853	571	540	272	253	371
1110	Herpud2	ENSMUSG00000008429	1974.940727	0.355819031	0.290194901	0.239931504	1.483002545	0.138073735	2043	1932	1671	1812	1978	647	2792	1901	2788	2724	1930	2029
1111	Rdh13	ENSMUSG00000008435	882.5662048	0.061221625	0.770566802	0.127471892	0.480275484	0.631031519	914	685	964	853	827	804	1057	983	913	1017	991	743
1112	Adam21	ENSMUSG00000008438	33.55576193	1.039801486	NA	0.48864069	2.127946988	NA	29	21	27	21	19	11	39	24	29	145	23	27
1113	Nutf2	ENSMUSG00000008450	966.5753428	-0.011860844	0.960094218	0.125216634	-0.094722592	0.924535173	884	812	1103	910	1218	772	1200	783	988	1059	1090	1003
1114	Fut1	ENSMUSG00000008461	7.710269838	2.411713119	0.027800757	0.834256238	2.890854164	0.003841964	1	5	6	1	1	0	13	5	5	40	15	5
1115	Arpc5	ENSMUSG00000008475	4634.864935	0.295735032	0.179526733	0.161291427	1.833544644	0.066721616	4817	3207	4701	4356	4548	2787	5491	5094	4618	5655	6194	5124
1116	Rnf151	ENSMUSG00000008482	1.353099069	0.71521444	NA	1.703473469	0.419856518	0.674590274	0	0	1	0	1	4	0	6	3	0	1	0
1117	Elavl2	ENSMUSG00000008489	2736.286117	-0.017081054	0.96699846	0.214405646	-0.079666999	0.936502107	2712	3360	2641	2510	3187	1560	3329	1727	4178	3290	2644	2368
1118	Pou2f2	ENSMUSG00000008496	501.6068624	-0.821924023	0.005498336	0.230362087	-3.567965691	0.000359764	668	340	524	626	642	956	501	355	342	433	255	411
1119	Mgst1	ENSMUSG00000008540	308.5216749	1.352551988	0.000106725	0.285676763	4.734553747	2.20E-06	147	159	233	170	242	72	911	474	480	393	336	285
1120	Nfib	ENSMUSG00000008575	5428.769875	-0.25642044	0.176685783	0.138997329	-1.844786816	0.065068556	6564	4393	5962	5786	6159	5738	5952	5950	5646	4137	5160	4417
1121	Rab25	ENSMUSG00000008601	1.853587839	0.325156339	0.910466806	1.616081405	0.20120047	0.840541824	4	0	0	0	4	2	1	0	0	10	0	2
1122	Ubqln4	ENSMUSG00000008604	6923.854417	-0.494198153	0.059293831	0.197379212	-2.50380041	0.012286732	7819	5316	7791	7266	7705	11454	5091	4648	6312	5659	7940	6577
1123	Rbfox1	ENSMUSG00000008658	5899.902068	0.333537389	0.531810159	0.35586089	0.937269025	0.348620192	3594	8790	5392	3765	6964	1572	7044	2631	9490	7646	9456	6147
1124	Rps18	ENSMUSG00000008668	11232.55416	-0.278412383	0.440305076	0.247101159	-1.126714194	0.259863339	12440	6598	10563	11550	10107	20654	13817	13155	10129	7768	9677	9519
1125	Rpl10	ENSMUSG00000008682	14372.89238	-0.164825705	0.629521538	0.220229355	-0.748427499	0.454202341	15088	8723	13496	13810	14419	23393	16849	17694	12874	11192	13226	13301
1126	Rps15a	ENSMUSG00000008683	8050.857844	0.157522923	0.525028439	0.165800387	0.950075725	0.342073777	7871	5137	6717	7302	7232	10204	10684	9576	8791	8288	9359	7095
1127	Ncaph2	ENSMUSG00000008690	4522.990847	-0.482892607	0.026152577	0.16538045	-2.919889307	0.003501557	5240	3745	5204	4757	4853	6988	4594	4255	4323	3038	4075	3586
1128	Hipk1	ENSMUSG00000008730	3992.098137	0.633819168	0.119937425	0.301997669	2.098755167	0.035838489	3126	4203	3517	2625	3879	823	6593	3417	5398	6687	5415	3720
1129	Gprc5b	ENSMUSG00000008734	3840.420385	0.298101766	0.331481757	0.216668154	1.375844862	0.168869669	2475	3865	3801	2808	4314	2814	4351	2391	4265	4843	5884	5144
1130	Man1a2	ENSMUSG00000008763	4636.203089	-0.124710594	0.654314071	0.177263209	-0.703533433	0.481723379	4860	5522	4964	4383	5384	2993	5051	3230	5835	5069	5317	3889
1131	Tppp2	ENSMUSG00000008813	1.595872528	-2.143846146	0.475763794	2.045388639	-1.048136332	0.294575799	0	0	1	10	0	4	0	0	4	0	0	0
1132	Acyp1	ENSMUSG00000008822	892.222091	-0.183970167	0.54490141	0.201459063	-0.913188836	0.361143235	1186	764	983	992	1002	629	981	995	1127	544	792	842
1133	Cd163	ENSMUSG00000008845	54.61789902	1.298301549	0.01083696	0.393880038	3.296185188	0.000980074	18	32	31	37	46	21	167	110	100	53	49	26
1134	Hdac5	ENSMUSG00000008855	5200.862568	-0.746942156	0.011364823	0.227917026	-3.277254742	0.001048218	6498	3922	6746	5981	6730	8384	4046	3485	4226	2207	5299	5166
1135	Rala	ENSMUSG00000008859	3555.463145	-0.199952655	0.238683558	0.122344776	-1.634337493	0.102188005	3741	3689	3863	3443	4246	3189	3838	2700	4204	3161	3354	3778
1136	Vdac3	ENSMUSG00000008892	8788.738956	-0.332048977	0.059871268	0.132867418	-2.499100084	0.012450914	9958	6865	9471	9350	9972	11705	8809	8263	8599	7279	8249	7925
1137	Slc1a7	ENSMUSG00000008932	5.611571684	0.081159482	0.965430125	0.981978062	0.082648977	0.934130657	8	5	6	8	0	4	2	25	1	2	2	1
1138	Vps72	ENSMUSG00000008958	1113.670657	-0.096462167	0.702498425	0.158114822	-0.610076687	0.541811009	1169	786	1227	932	1188	1444	1276	1175	1155	1003	1004	1175
1139	Gabpa	ENSMUSG00000008976	607.6100876	0.830583167	0.108586891	0.38438961	2.160784643	0.030711979	324	674	418	506	533	65	1137	398	910	866	1070	656
1140	Bmp7	ENSMUSG00000008999	419.3991274	-0.019550073	0.963484936	0.225020257	-0.086881392	0.93076579	400	277	351	361	537	556	675	550	431	362	315	320
1141	Dynll1	ENSMUSG00000009013	10882.43641	-0.571611582	0.050928	0.220953154	-2.58702612	0.009680825	14732	7660	13604	12702	14006	13827	9530	10326	8589	5130	9214	11837
1142	Pdcl	ENSMUSG00000009030	655.2043877	0.065484866	0.936285287	0.444563361	0.147301537	0.882894019	787	890	654	629	695	48	1127	512	1256	623	407	461
1143	Tmem184b	ENSMUSG00000009035	2172.993546	0.090659729	0.657881153	0.130121264	0.696732617	0.485970142	1936	1985	2212	1971	2346	1833	2751	1945	2296	3081	2331	1874
1144	Rsph14	ENSMUSG00000009070	10.15852001	-0.773387989	0.46637054	0.723801598	-1.068508264	0.285291304	12	1	21	6	18	19	15	11	0	3	7	11
1145	Nf2	ENSMUSG00000009073	3821.19658	0.316664112	0.019228131	0.103481236	3.06011141	0.002212547	2953	3163	3424	3071	3844	3405	5437	3611	4982	4685	4848	3545
1146	Cabp7	ENSMUSG00000009075	553.6578359	0.592420421	0.027271317	0.204262783	2.90028567	0.003728227	324	496	447	362	583	363	697	578	877	872	813	418
1147	Zmat5	ENSMUSG00000009076	561.6994393	-0.685631462	0.041580403	0.254399112	-2.695101634	0.007036716	675	395	581	602	563	1224	527	497	503	297	436	459
1148	Ewsr1	ENSMUSG00000009079	8087.846338	0.324754933	0.130859807	0.158831201	2.044654526	0.04088893	6228	7033	7289	7057	8064	6183	10689	6756	8516	13497	9455	8346
1149	Ap1b1	ENSMUSG00000009090	7647.734953	-0.27966726	0.254899736	0.176642589	-1.583238009	0.113367226	8520	5724	7822	7483	7953	11501	8790	8249	8333	6476	6584	5423
1150	Derl3	ENSMUSG00000009092	38.32008784	-0.031903121	0.960847645	0.344413084	-0.092630397	0.926197194	50	9	35	37	48	51	59	29	33	35	38	48
1151	Tbx1	ENSMUSG00000009097	74.15677369	-0.407010422	0.242823653	0.251222134	-1.620121666	0.105206144	81	61	94	91	108	62	66	83	49	46	85	69
1152	Gnat2	ENSMUSG00000009108	4.525197701	0.486237486	0.76509026	0.98982842	0.491234113	0.623260874	1	0	7	4	0	10	1	9	11	7	4	1
1153	Bcl2l13	ENSMUSG00000009112	1485.722128	0.275787194	0.297283922	0.188524627	1.462870916	0.143502704	1158	1519	1405	1081	1679	991	2104	1055	1888	2222	1891	1305
1154	2610028H24Rik	ENSMUSG00000009114	3.194111478	-2.861340943	0.155299984	1.482018348	-1.930705478	0.053519485	0	1	0	14	0	17	2	1	0	1	1	0
1155	Spatc1l	ENSMUSG00000009115	1.251158676	-3.244629565	NA	1.736149691	-1.868865099	0.061641585	0	4	0	3	2	4	0	1	0	0	0	0
1156	Dqx1	ENSMUSG00000009145	19.8002211	0.676620901	0.373874785	0.530265994	1.276002815	0.201954524	4	7	27	19	8	24	25	48	28	19	24	8
1157	Ccl8	ENSMUSG00000009185	3.644667521	0.034599579	0.986641311	1.101917559	0.031399426	0.974950999	6	1	4	0	1	9	2	0	5	0	6	10
1158	Lnpk	ENSMUSG00000009207	1362.891807	0.137793794	0.778617093	0.296371863	0.46493548	0.641977661	1346	1924	1151	1156	1537	373	1614	1037	1939	1697	1436	1402
1159	Prr29	ENSMUSG00000009210	4.899248568	0.323298288	0.867344672	1.114412105	0.290106583	0.771734699	0	3	9	1	0	12	2	9	3	3	0	15
1160	Mymk	ENSMUSG00000009214	10.17708529	-0.299342441	0.779631807	0.647014928	-0.462651522	0.643614172	22	4	3	12	4	20	2	9	17	12	7	10
1161	Fam163b	ENSMUSG00000009216	4698.030141	-0.026849596	0.920723623	0.149913785	-0.179100244	0.85785899	4259	4471	5483	3987	5526	4006	4481	3594	5132	5522	6000	4744
1162	Trpm5	ENSMUSG00000009246	8.394497926	1.363988023	0.112196261	0.63668487	2.142328313	0.032167072	8	8	6	3	2	0	19	6	20	8	18	8
1163	Ascl2	ENSMUSG00000009248	29.61400292	5.828694081	1.63E-06	1.027534053	5.672506973	1.41E-08	3	1	1	0	1	0	15	17	2	71	249	13
1164	Rarres2	ENSMUSG00000009281	212.2372245	-0.001783321	0.997502243	0.302107069	-0.005902943	0.99529016	135	107	179	202	205	414	263	269	183	162	203	248
1165	Pttg1ip	ENSMUSG00000009291	2904.239122	0.599437268	0.000454922	0.137543176	4.358175282	1.31E-05	2422	1751	2380	2409	2492	2072	4178	3740	2977	3544	4285	3344
1166	Trpm2	ENSMUSG00000009292	1304.465647	-0.281763023	0.161740783	0.14810271	-1.902483905	0.057107921	1406	1084	1368	1281	1520	1713	1406	953	1645	966	1401	1155
1167	Ube2g2	ENSMUSG00000009293	1572.689005	0.16997009	0.423815016	0.146186383	1.162694404	0.244953513	1705	1106	1557	1501	1507	1290	1899	2050	1710	1638	1782	1412
1168	Mpo	ENSMUSG00000009350	5.601052286	-0.341745112	0.866935028	1.171818079	-0.291636661	0.770564442	9	1	0	2	0	24	6	0	1	8	15	2
1169	Lpo	ENSMUSG00000009356	52.23309001	0.450134617	0.405347915	0.373927196	1.20380283	0.228665795	34	27	60	42	46	51	141	72	87	39	30	27
1170	Met	ENSMUSG00000009376	501.3873545	-0.268304254	0.561546987	0.304577629	-0.880905978	0.378368712	466	653	534	601	694	239	885	401	600	189	494	389
1171	Slc16a12	ENSMUSG00000009378	70.77719593	0.918902041	0.187218895	0.509032787	1.805192246	0.071044604	32	66	53	56	78	1	127	87	87	153	98	42
1172	Syn2	ENSMUSG00000009394	19754.15085	-0.069545487	0.721370744	0.121524352	-0.572276136	0.567134915	17654	17008	21335	17565	22524	22209	20503	15673	21144	21872	23209	19818
1173	Elk1	ENSMUSG00000009406	2840.559844	0.611742272	0.005894236	0.172795505	3.540267278	0.000399722	1939	2011	2285	1931	2666	2308	5826	3564	4088	3575	2605	2467
1174	Nav1	ENSMUSG00000009418	2703.294263	-0.353553152	0.103095206	0.161458217	-2.189750132	0.028542363	3072	2861	3312	2610	3455	2416	2931	1445	2511	2758	3122	2416
1175	Tnpo1	ENSMUSG00000009470	2292.565598	0.979681392	0.008083913	0.286635846	3.417860699	0.000631154	1465	2079	1630	1430	1863	477	4404	2294	2941	4345	3239	2326
1176	Myod1	ENSMUSG00000009471	2.063803854	0.673085657	0.740051862	1.248015965	0.539324557	0.589662927	1	2	0	3	0	3	5	0	5	0	6	1
1177	Otog	ENSMUSG00000009487	1.696676737	3.048001319	0.275056093	1.999934041	1.524050922	0.127495991	0	0	0	0	0	2	5	0	0	14	1	0
1178	Rnmt	ENSMUSG00000009535	3081.613867	0.352166217	0.051993338	0.136672457	2.576716802	0.009974363	2377	2661	3014	2314	2969	2453	4354	2787	3913	4496	3893	2680
1179	Kcnq1	ENSMUSG00000009545	29.33770624	0.629804859	0.316191659	0.445706692	1.413047797	0.157641671	16	5	21	35	35	25	33	49	30	67	30	15
1180	Srp14	ENSMUSG00000009549	3253.09519	-0.121846158	0.59219956	0.148454753	-0.820762927	0.41178132	3522	2366	3339	3268	3523	3837	3459	3596	3127	2772	3211	3397
1181	6330409D20Rik	ENSMUSG00000009551	90.40700114	-0.338748195	0.317165696	0.24017797	-1.410404935	0.158420149	114	61	97	72	132	120	84	51	102	72	121	80
1182	Cdk9	ENSMUSG00000009555	4309.689963	-0.403657605	0.107524569	0.186364823	-2.165953847	0.030314714	5322	3035	4622	4897	4643	6213	3884	4218	3165	3537	4634	3812
1183	Tor2a	ENSMUSG00000009563	961.0742662	-0.441176268	0.121455159	0.210911776	-2.091757397	0.036460223	1084	621	1040	1058	984	1688	990	983	796	887	789	699
1184	Fpgs	ENSMUSG00000009566	222.7967079	0.219399778	0.655483563	0.312827913	0.701343355	0.483088763	121	128	180	169	186	416	372	277	201	326	206	148
1185	Mrtfb	ENSMUSG00000009569	7601.808871	0.268306226	0.271275736	0.174708306	1.535738239	0.124602593	6249	7369	7730	5943	8270	4681	9527	5690	9642	11059	9800	7390
1186	Cbx5	ENSMUSG00000009575	6853.561045	0.041265175	0.832456562	0.115089821	0.358547565	0.719933579	6284	6552	7229	5975	7418	5940	8441	5199	9115	7451	7531	6738
1187	Apobec3	ENSMUSG00000009585	184.6453946	1.021829084	0.045342628	0.385829142	2.648397887	0.008087428	150	120	124	123	132	62	491	394	338	199	78	96
1188	Taf7l	ENSMUSG00000009596	16.39327601	1.138801359	0.156150938	0.591210396	1.92622012	0.054076895	22	6	4	10	19	0	38	27	21	30	19	10
1189	Sardh	ENSMUSG00000009614	438.852576	-0.225518694	0.348233152	0.16883539	-1.335731178	0.181637155	528	342	419	432	427	611	550	418	486	350	373	398
1190	Vav2	ENSMUSG00000009621	532.4908289	0.246193216	0.324545299	0.176725193	1.393085004	0.163594087	435	401	535	498	555	429	685	525	571	909	591	400
1191	Tex15	ENSMUSG00000009628	27.76113241	1.700835011	0.075543409	0.718344265	2.367715724	0.017898282	2	10	15	11	12	26	38	36	19	151	25	1
1192	Ppp2cb	ENSMUSG00000009630	4840.682797	0.074363625	0.752587281	0.14440582	0.514962798	0.606579017	4417	4443	5120	4098	5542	3951	5282	3778	5263	4964	6463	5692
1193	G0s2	ENSMUSG00000009633	119.7012543	-0.749194273	0.049450586	0.287663384	-2.604413057	0.009203177	120	117	126	154	174	186	147	135	94	62	43	84
1194	Dmap1	ENSMUSG00000009640	1372.9832	-0.489158489	0.149546106	0.249711207	-1.958896817	0.050124872	1482	866	1314	1547	1344	2806	1353	1422	981	1076	1178	1155
1195	Pla2g12b	ENSMUSG00000009646	0.859376715	-2.692196636	NA	2.972488998	-0.905704491	0.365092285	0	0	0	0	0	9	0	0	1	0	0	0
1196	Mcu	ENSMUSG00000009647	1265.853956	-0.29134069	0.151079163	0.149287381	-1.951542647	0.050992528	1556	970	1312	1385	1611	1345	1083	966	1274	1140	1360	1352
1197	Oit3	ENSMUSG00000009654	6.61205333	1.032695304	0.456508305	0.946613311	1.090936808	0.275300689	1	4	0	0	4	16	27	5	10	13	3	2
1198	Tex11	ENSMUSG00000009670	9.329345166	1.408906815	0.213606608	0.822893958	1.712136543	0.086871508	5	8	7	7	0	2	49	17	12	9	1	3
1199	Bcr	ENSMUSG00000009681	4380.662829	0.015601319	0.950764298	0.134691188	0.115830286	0.907787047	4338	3128	4709	3926	4530	4897	4669	3710	4867	4436	5857	4383
1200	Fxyd5	ENSMUSG00000009687	1156.899075	-0.309409794	0.585716541	0.370998484	-0.833992071	0.404285452	1474	415	1168	1351	833	2254	1661	1835	950	579	619	844
1201	Kcnd1	ENSMUSG00000009731	518.1121821	-0.353465144	0.261696798	0.226272822	-1.562119304	0.118259886	626	391	482	503	551	841	603	614	553	440	385	293
1202	Tfcp2	ENSMUSG00000009733	729.4736911	0.078245947	0.651023059	0.110259893	0.709650123	0.477921129	633	635	794	688	762	633	878	662	986	729	764	751
1203	Pou6f2	ENSMUSG00000009734	85.78632077	0.164950173	0.764927193	0.335437903	0.491745778	0.622899072	89	79	90	68	67	77	116	67	218	35	73	81
1204	Pou6f1	ENSMUSG00000009739	6296.558209	-0.24483544	0.329307627	0.177271584	-1.381131905	0.167238407	6707	5477	6364	6022	6685	8565	5768	3795	6100	7275	7890	5794
1205	Ubp1	ENSMUSG00000009741	2380.782467	0.463028233	0.16827331	0.246835385	1.875858407	0.060674725	1584	2360	2249	1947	2628	907	3231	1681	2759	3252	3946	2749
1206	Nuak2	ENSMUSG00000009772	55.41512543	2.487705113	8.09E-08	0.399630474	6.225013539	4.82E-10	6	12	15	34	11	19	98	166	93	81	88	59
1207	Ick	ENSMUSG00000009828	1009.012502	0.349527601	0.182908365	0.191858203	1.821801697	0.06848508	766	915	1085	696	1085	643	1586	631	1445	1248	1282	1104
1208	Sdhb	ENSMUSG00000009863	5872.299597	-0.461618665	0.103272016	0.21089481	-2.188857393	0.028607207	6653	4272	6125	5352	6124	11212	5234	5203	5284	4656	5748	5005
1209	Cox4i2	ENSMUSG00000009876	118.3475219	-1.080948099	0.056296275	0.42679054	-2.532736785	0.01131759	171	47	132	159	117	315	69	149	64	27	77	79
1210	Snap47	ENSMUSG00000009894	16986.12245	-0.471185066	0.036866618	0.171124009	-2.753471408	0.005896692	18429	14367	18500	15645	19794	28560	14569	12924	15889	14772	17123	14697
1211	Kdsr	ENSMUSG00000009905	1409.032748	0.383968203	0.174358802	0.207219248	1.852956259	0.063888628	1246	1160	1196	1354	1450	737	2062	1523	1875	2379	1095	1252
1212	Vps4b	ENSMUSG00000009907	1963.348002	0.248256015	0.426338826	0.214738221	1.156086762	0.24764567	1703	2167	2105	1519	2094	854	2857	1997	2785	2301	1988	1725
1213	Rps25	ENSMUSG00000009927	12867.51046	-0.338803179	0.342345739	0.250983864	-1.349900242	0.177047984	14543	7349	12253	13167	12274	24450	14110	14741	10361	9001	11746	11377
1214	Nxf2	ENSMUSG00000009941	5.400584168	1.991520161	0.126327639	0.963330794	2.067327416	0.038703313	0	0	1	7	5	0	12	15	11	11	5	1
1215	Taz	ENSMUSG00000009995	1694.834068	-0.506068207	0.073063986	0.211951617	-2.387659096	0.016956062	2114	1230	1923	2342	1800	2225	1916	1713	1731	833	1296	1388
1216	Kif19a	ENSMUSG00000010021	194.9945924	-1.018800869	0.002000807	0.260269863	-3.914401982	9.06E-05	309	139	250	271	266	300	167	115	241	78	92	135
1217	Aldh3a2	ENSMUSG00000010025	1670.795204	0.299350078	0.264079341	0.192495451	1.555102092	0.119921757	1352	1636	1813	1280	1856	816	2392	1379	2361	1849	2148	1695
1218	Zmynd10	ENSMUSG00000010044	71.27404923	-0.302801225	0.631889081	0.407115118	-0.74377298	0.457013829	65	33	57	155	43	104	99	98	82	29	58	40
1219	Tmem115	ENSMUSG00000010045	1470.478745	-0.205507762	0.368337385	0.159484663	-1.288573822	0.197546289	1783	1017	1563	1444	1516	1901	1557	1581	1391	1383	1507	1197
1220	Hyal2	ENSMUSG00000010047	286.662335	-0.374768101	0.480519671	0.360867523	-1.038519891	0.29902808	245	240	287	254	302	557	480	348	381	210	113	88
1221	Ifrd2	ENSMUSG00000010048	269.6612224	-0.476171666	0.256129983	0.301673703	-1.578432795	0.114466216	295	199	339	275	296	433	372	404	190	158	167	131
1222	Hyal1	ENSMUSG00000010051	63.51296932	1.304622206	0.000480218	0.300301787	4.344370444	1.40E-05	23	35	52	30	57	19	152	102	114	67	73	73
1223	Tusc2	ENSMUSG00000010054	4080.767967	-0.804265946	0.004125924	0.218896836	-3.67417803	0.000238616	5561	3219	4629	4528	4493	7874	3394	3866	3223	2425	2664	3070
1224	Nprl2	ENSMUSG00000010057	1709.793439	-0.622967572	0.104327613	0.285436697	-2.182506936	0.02907214	1911	1112	1716	1958	1659	3737	1535	1890	1649	789	1183	1393
1225	Slc38a3	ENSMUSG00000010064	2333.671998	-0.729432697	0.009553502	0.217722133	-3.350291896	0.000807264	2591	2128	3120	2469	2643	4042	1643	1221	1832	1561	2265	2522
1226	Cacna2d2	ENSMUSG00000010066	1036.469049	0.041938792	0.922477874	0.239855003	0.174850602	0.861197026	832	1265	1041	923	1355	529	1448	581	1420	1084	1357	912
1227	Rassf1	ENSMUSG00000010067	256.865538	0.89205799	4.24E-05	0.179918808	4.958114158	7.12E-07	129	173	171	192	206	177	436	277	282	336	459	332
1228	Epn3	ENSMUSG00000010080	43.98040004	-0.273233055	0.657722822	0.391845461	-0.697297996	0.485616322	53	21	29	71	63	47	41	30	50	89	21	24
1229	Rnf112	ENSMUSG00000010086	14183.57996	-0.792759769	7.90E-05	0.164921039	-4.806905008	1.53E-06	18645	11899	16047	17307	17628	23645	10845	9766	10521	10225	12378	11661
1230	Slc3a2	ENSMUSG00000010095	5798.283805	0.447172649	0.068203795	0.184354121	2.425617865	0.015282352	4506	3413	4922	4085	5067	6730	9787	7960	6537	7037	5513	5652
1231	Nxf1	ENSMUSG00000010097	4006.65386	-0.232731758	0.397472085	0.190250791	-1.223289309	0.221220444	4577	2638	3674	4343	4113	5972	3951	3626	3373	3543	4669	4019
1232	Stx5a	ENSMUSG00000010110	2673.432471	-0.318331203	0.207756133	0.183783482	-1.732099095	0.08325592	3111	1692	2863	2877	2630	4192	2908	2585	2543	2440	2426	2165
1233	Slc47a1	ENSMUSG00000010122	125.2696832	-1.691955734	6.19E-06	0.313670608	-5.394052525	6.89E-08	202	84	165	167	221	289	67	31	74	43	56	104
1234	Pifo	ENSMUSG00000010136	19.2639241	0.823347597	0.405224025	0.683617494	1.204398079	0.228435754	3	3	15	25	8	27	17	60	11	4	18	36
1235	Tnfrsf13b	ENSMUSG00000010142	62.24465765	-0.534205275	0.340677607	0.394601754	-1.353783327	0.175805515	67	54	84	101	89	38	100	68	73	17	20	49
1236	Spire2	ENSMUSG00000010154	647.9125092	-0.267482735	0.388829863	0.215301172	-1.242365437	0.214101762	702	439	688	570	678	1066	685	740	673	442	656	513
1237	Prox1	ENSMUSG00000010175	501.318928	0.923906697	0.014811926	0.29162258	3.168158989	0.001534076	347	461	373	328	391	105	1001	611	934	718	485	486
1238	2610507B11Rik	ENSMUSG00000010277	10511.60683	-0.025600197	0.888476842	0.103485922	-0.247378547	0.804615275	10484	9612	10393	9561	11354	10447	12452	8729	12692	9987	13048	9553
1239	AI597479	ENSMUSG00000010290	1131.842366	0.104713108	0.766021646	0.21410871	0.489065149	0.624795574	1005	1398	1103	980	1268	569	1600	831	1499	1420	1139	1054
1240	Tmem86a	ENSMUSG00000010307	725.2292216	-0.296946817	0.254039392	0.187188121	-1.586355034	0.112658795	749	635	702	708	647	1201	844	629	706	774	666	529
1241	Optc	ENSMUSG00000010311	18.24901043	-0.597734739	0.468742777	0.561910254	-1.063754817	0.287439785	13	21	18	6	11	57	26	10	7	15	9	25
1242	Tex14	ENSMUSG00000010342	9.832837595	0.493849907	0.694582228	0.789631438	0.625418244	0.531696592	4	7	0	3	16	18	26	15	11	19	2	2
1243	Ifi35	ENSMUSG00000010358	172.7428204	-0.102663585	0.884514185	0.400966376	-0.256040384	0.797919654	181	78	198	187	166	242	265	376	152	81	81	84
1244	Rdm1	ENSMUSG00000010362	262.1022575	-0.841346851	0.057422658	0.33377417	-2.520706893	0.011711936	352	158	207	306	250	686	236	273	170	120	189	187
1245	Nedd8	ENSMUSG00000010376	4868.094114	-1.120970334	0.004664272	0.308871333	-3.629246918	0.000284249	7650	2753	5515	6092	5360	11687	3509	4889	2722	2021	2664	3231
1246	Gosr1	ENSMUSG00000010392	1641.383803	0.614368657	0.089842443	0.270685275	2.2696789	0.023227073	1145	1578	1543	1095	1777	439	2484	1419	2399	2755	2062	1622
1247	Mrpl52	ENSMUSG00000010406	822.5263874	-0.679901052	0.153869641	0.351004996	-1.937012463	0.05274382	1107	406	761	1189	843	1623	865	1171	583	308	413	591
1248	Kansl3	ENSMUSG00000010453	3067.048333	0.368000689	0.038503962	0.134717309	2.731651134	0.006301783	2505	2467	2959	2178	2979	2558	3988	2751	3637	4475	4254	2920
1249	Eya4	ENSMUSG00000010461	228.0193725	-0.247103981	0.528266344	0.261792525	-0.943892425	0.345224624	295	276	192	269	241	160	282	145	380	255	181	115
1250	Ebf3	ENSMUSG00000010476	16.58597368	-0.650572548	0.351834646	0.490156971	-1.327273887	0.184418099	23	27	15	15	17	19	9	10	5	20	7	28
1251	Uckl1os	ENSMUSG00000010492	10.22102624	1.345209417	0.125518193	0.649422525	2.071393222	0.038322064	4	6	1	0	13	10	11	11	12	13	28	17
1252	Myt1	ENSMUSG00000010505	222.8463509	0.484059042	0.138343195	0.24085113	2.009785227	0.044453925	171	190	164	264	175	113	407	247	350	288	241	147
1253	Faf1	ENSMUSG00000010517	1904.025533	-0.102932099	0.74758824	0.196233455	-0.524538994	0.599903706	2019	1274	1614	1759	1732	3101	2255	1800	1855	1978	2051	1706
1254	Gm266	ENSMUSG00000010529	89.14479079	-1.50892283	0.001023379	0.366023853	-4.122471301	3.75E-05	179	67	170	128	92	137	32	88	40	24	37	61
1255	Tsacc	ENSMUSG00000010538	25.83478871	-1.037915258	0.232468325	0.627570883	-1.653861397	0.098155678	43	8	29	13	20	90	15	44	14	6	5	18
1256	Mettl16	ENSMUSG00000010554	1281.776717	-0.141760256	0.605119538	0.178011051	-0.796356491	0.42582486	1417	1057	1305	1237	1459	1392	1476	1229	1427	738	1333	1496
1257	Dazl	ENSMUSG00000010592	132.152723	-0.179327515	0.726535063	0.318384422	-0.563242113	0.57327003	211	124	124	182	138	40	154	102	175	153	140	74
1258	Apol7a	ENSMUSG00000010601	21.13628662	-0.372373389	0.595257816	0.457117494	-0.814611984	0.415294449	14	15	13	44	24	29	44	17	21	11	8	19
1259	Pigyl	ENSMUSG00000010607	1212.860049	-0.99298759	0.011059002	0.30197991	-3.288257127	0.001008097	1978	586	1240	1352	1303	3004	980	1073	758	695	810	775
1260	Rbm25	ENSMUSG00000010608	4551.521394	0.295358902	0.272639482	0.192900122	1.531149378	0.125732479	4346	4465	4265	4231	4384	2077	6302	3901	5505	6310	5384	4630
1261	Psen2	ENSMUSG00000010609	707.4345322	-0.37439253	0.202658609	0.213823018	-1.750945864	0.079955236	762	442	730	851	694	1190	821	722	682	543	542	592
1262	Acaa1b	ENSMUSG00000010651	36.82745824	0.28425455	0.568163507	0.327580846	0.867738616	0.385537441	28	18	36	27	33	53	55	29	30	69	47	29
1263	Plcd1	ENSMUSG00000010660	584.846569	-0.313923084	0.330508609	0.227760298	-1.378304677	0.16810924	558	363	696	691	487	989	644	549	478	683	475	470
1264	Fads1	ENSMUSG00000010663	11193.9573	-0.126082642	0.64586959	0.175549656	-0.718216398	0.472623869	11771	8419	11768	11650	13092	11815	10603	8499	8916	11078	14292	13839
1265	Lmbr1	ENSMUSG00000010721	1226.512645	0.177632089	0.558325957	0.200301797	0.886822245	0.375174609	1030	1295	1214	989	1416	764	1899	1012	1977	948	1470	1107
1266	Tnfrsf22	ENSMUSG00000010751	58.99269104	0.185099537	0.711960742	0.313134508	0.591118295	0.554441163	51	51	53	56	68	44	118	82	76	63	25	40
1267	Cars	ENSMUSG00000010755	2484.147406	-0.184372252	0.625247948	0.243789329	-0.756276956	0.449483161	2522	1528	2145	2417	2146	4646	3185	2568	2060	1927	2518	2441
1268	Phlda2	ENSMUSG00000010760	1.754079501	4.214758314	0.082694737	1.820004668	2.315795332	0.020569446	0	0	0	0	0	0	6	0	0	10	6	1
1269	Wnt2	ENSMUSG00000010797	180.1167452	-1.118819904	0.001737076	0.282507795	-3.960315164	7.49E-05	286	173	278	220	308	189	145	116	135	36	158	130
1270	Gabra1	ENSMUSG00000010803	14437.9893	-0.042150642	0.935366984	0.282604764	-0.149150501	0.881434877	16547	20419	12928	12929	15033	6553	15227	6385	21971	17029	17457	13621
1271	Grid2ip	ENSMUSG00000010825	45.97915536	0.42268193	0.36692088	0.327178188	1.291901312	0.196391323	28	30	40	54	43	35	77	53	87	71	29	24
1272	Kdelr3	ENSMUSG00000010830	44.25717044	0.756877577	0.137051312	0.375417397	2.016096175	0.04378992	24	33	45	18	36	36	63	97	42	82	38	25
1273	Apip	ENSMUSG00000010911	541.194394	-0.509977036	0.082638141	0.220178057	-2.316202813	0.020547198	709	337	553	654	659	821	440	520	453	347	463	564
1274	Pdhx	ENSMUSG00000010914	1812.962171	0.046865702	0.879988174	0.176855897	0.26499372	0.7910143	1886	1868	1900	1591	2114	1051	2219	1429	2209	2413	1718	1771
1275	Vac14	ENSMUSG00000010936	945.9516494	-0.176120362	0.531019941	0.187578954	-0.938913233	0.347775294	1074	685	874	938	894	1389	1167	1075	968	765	876	774
1276	Mcoln2	ENSMUSG00000011008	4.327755916	1.70703133	0.18312065	0.937589112	1.820660359	0.068658502	1	1	8	1	0	1	16	9	3	11	2	2
1277	Slc5a1	ENSMUSG00000011034	0.945616362	2.090612352	NA	2.013938502	1.038071594	0.299236725	1	0	0	0	1	0	0	0	1	8	1	0
1278	NA	ENSMUSG00000011052	0.920237267	-1.034037815	NA	1.978440736	-0.522652914	0.601215811	0	3	4	0	0	0	1	0	1	2	0	0
1279	Akt1s1	ENSMUSG00000011096	2117.001797	-0.596054087	0.053606321	0.232879982	-2.559490438	0.010482574	2712	1220	2361	2370	2224	4046	1959	2015	1539	1789	1617	1672
1280	Tbrg1	ENSMUSG00000011114	1850.848345	-0.047958053	0.83931629	0.138635818	-0.345928304	0.729396597	1962	1391	1822	1849	2004	1986	2579	2118	1941	1702	1730	1503
1281	Adssl1	ENSMUSG00000011148	1206.076904	-0.09057878	0.812250395	0.227097237	-0.39885461	0.690000336	1315	853	1170	1026	1282	1637	1836	1566	1465	784	947	856
1282	Cfap161	ENSMUSG00000011154	32.44413941	1.007372425	0.193964361	0.565786903	1.780480283	0.074997393	31	3	27	21	30	17	52	63	30	4	35	82
1283	Brf1	ENSMUSG00000011158	1632.676384	0.014012821	0.969137162	0.187786937	0.074620851	0.940516384	1568	1051	1502	1422	1523	2429	1815	1429	1729	2132	1885	1429
1284	Vipr2	ENSMUSG00000011171	13.90012266	0.02640473	0.981226047	0.573176114	0.046067395	0.963256534	1	13	7	15	19	25	20	17	20	12	4	16
1285	Odc1	ENSMUSG00000011179	3956.030947	0.726407783	0.003384705	0.193980289	3.744750494	0.000180573	2965	2318	2941	2377	3250	3591	6978	6446	4133	5335	5112	3235
1286	Thg1l	ENSMUSG00000011254	455.3431674	-0.776169807	0.001529343	0.193955876	-4.001785482	6.29E-05	637	439	495	465	602	721	366	333	419	246	313	438
1287	Adam19	ENSMUSG00000011256	521.1925483	-0.751596222	0.056799002	0.297370331	-2.527475485	0.011488584	698	748	767	454	909	255	451	223	576	252	465	516
1288	Pabpc4	ENSMUSG00000011257	1690.557944	0.212133038	0.437659849	0.187340027	1.132342304	0.257490551	1599	1159	1606	1631	1589	1580	1884	1547	1415	2673	2473	1487
1289	Exoc3l2	ENSMUSG00000011263	9.323898794	-0.801143209	0.406750013	0.667119864	-1.200898447	0.229790597	9	2	22	10	5	22	21	8	5	5	4	2
1290	Zfp296	ENSMUSG00000011267	91.96368067	-0.701418603	0.092203576	0.311420231	-2.25232189	0.024301938	123	64	95	54	126	207	82	71	89	62	97	46
1291	Plin5	ENSMUSG00000011305	27.97276345	1.221241218	0.060015702	0.488856542	2.498158689	0.01248403	13	13	10	32	22	8	50	78	17	48	16	32
1292	Sugp1	ENSMUSG00000011306	2417.066012	-0.375839532	0.164523235	0.198752516	-1.89099258	0.058625335	2802	1675	2506	2700	2693	3611	2874	2677	2263	1521	2096	1881
1293	Dhdh	ENSMUSG00000011382	480.4425508	0.314653684	0.432793036	0.275526614	1.142008313	0.253450564	399	366	455	373	519	398	885	670	898	236	379	367
1294	Zfp790	ENSMUSG00000011427	463.0126435	0.184207341	0.67709785	0.2794392	0.659203649	0.509765004	316	615	463	344	483	281	749	505	866	349	298	411
1295	Cpb1	ENSMUSG00000011463	2.968054537	-1.31209543	0.472420218	1.243292208	-1.055339542	0.291270063	1	2	1	0	9	12	1	7	1	0	0	1
1296	Slc25a41	ENSMUSG00000011486	5.494546153	-1.379338679	0.409840334	1.156120516	-1.193075168	0.232839936	2	0	15	3	4	23	5	0	0	10	5	0
1297	Fsd1	ENSMUSG00000011589	1566.664312	-0.54654057	0.050170856	0.210497637	-2.596421397	0.009420046	1833	1225	1815	1695	1809	2505	1244	1007	1503	904	1760	1619
1298	Pinlyp	ENSMUSG00000011632	1.808450954	3.692299088	0.120422848	1.761302144	2.096346218	0.03605149	0	0	0	1	0	0	2	14	3	0	0	1
1299	Fuz	ENSMUSG00000011658	619.2588083	-0.105536372	0.7776537	0.22564124	-0.467717569	0.639986576	667	413	634	649	567	821	531	418	514	830	913	565
1300	Sptbn4	ENSMUSG00000011751	5671.023055	-0.526586571	0.018813956	0.171549424	-3.069591011	0.002143521	6905	4312	6041	6285	6211	9367	4982	4468	4918	4690	5238	5022
1301	Pgam1	ENSMUSG00000011752	9729.064562	0.164740236	0.65890293	0.237113684	0.694773214	0.487197437	7018	11303	10249	7139	12158	5576	10704	5588	12164	12146	14227	10824
1302	Evi5	ENSMUSG00000011831	2552.96509	0.26866557	0.427133286	0.232673469	1.154689325	0.248217673	2039	2987	2516	2024	2733	1136	3181	1757	3434	3019	3778	2686
1303	Evi5l	ENSMUSG00000011832	3229.449254	-0.25160637	0.176075073	0.136236188	-1.846839475	0.064770409	3404	2838	3436	2917	3583	4315	3477	2579	4006	2626	3341	2782
1304	Snapc2	ENSMUSG00000011837	1339.570922	-0.561724828	0.130348221	0.27443607	-2.046833088	0.040674476	1728	741	1433	1450	1568	2462	1257	1716	1001	789	862	1104
1305	Git1	ENSMUSG00000011877	14417.8546	-0.33206995	0.253900125	0.209277787	-1.586742462	0.112570985	15498	10597	15535	14319	15845	22237	11432	9895	10847	15364	18437	14308
1306	Gltp	ENSMUSG00000011884	1485.671168	0.525832014	0.012296855	0.162069419	3.244486331	0.001176627	1070	1092	1511	1143	1520	813	2571	1343	2093	1574	1920	1757
1307	Bnip2	ENSMUSG00000011958	1485.765307	-0.001613392	0.995784858	0.170830182	-0.009444422	0.992464553	1564	1144	1442	1556	1554	1433	2172	1796	1734	1506	1028	1218
1308	Ccnt1	ENSMUSG00000011960	1574.777743	0.260331424	0.219555326	0.153691839	1.693853265	0.09029317	1418	1551	1495	1310	1649	924	2181	1535	1931	2062	1721	1515
1309	Scarf2	ENSMUSG00000012017	114.7442771	0.053676271	0.922534961	0.307415175	0.174605143	0.861389907	100	71	66	137	85	194	150	122	96	186	107	81
1310	Brms1l	ENSMUSG00000012076	2171.16874	-0.217760186	0.597656025	0.268748898	-0.810273785	0.417782839	2174	2551	2807	2108	2843	1152	2355	1416	3010	1001	2453	2575
1311	Med15	ENSMUSG00000012114	1975.116303	0.131206315	0.516752921	0.135850483	0.965814125	0.334137199	1739	1545	1970	1659	2078	2037	2217	1958	1948	2748	2334	1848
1312	Dhdds	ENSMUSG00000012117	3269.61861	-0.200238724	0.258928147	0.127551818	-1.569861788	0.116447269	3634	2778	3053	3304	3398	4210	3662	3140	3524	2987	3293	2709
1313	Crybg2	ENSMUSG00000012123	55.86034668	0.784563567	0.197969401	0.444408672	1.765410121	0.077494864	36	30	45	39	33	56	61	68	21	150	122	23
1314	Ubxn11	ENSMUSG00000012126	703.7137698	-0.802707306	0.080601832	0.344296012	-2.331445261	0.019729893	903	374	668	894	712	1677	546	968	477	365	353	456
1315	Mogat1	ENSMUSG00000012187	5.275877419	-0.33262567	0.885409663	1.306499076	-0.254593115	0.799037377	1	1	1	20	12	0	8	14	0	0	0	6
1316	Tex22	ENSMUSG00000012211	2.742384222	-1.015152905	0.746730877	1.927836571	-0.526576226	0.598487905	8	7	0	0	6	0	0	10	0	0	0	0
1317	Tjap1	ENSMUSG00000012296	585.9981043	-0.128809454	0.613853953	0.16532282	-0.779138984	0.435897848	562	451	597	705	639	626	825	457	723	475	457	648
1318	Ehf	ENSMUSG00000012350	6.512301626	1.018106376	0.355253733	0.77160263	1.31946981	0.187012097	2	6	1	8	8	0	14	16	12	3	3	7
1319	Nanog	ENSMUSG00000012396	1.184273598	-0.862381271	NA	1.916567452	-0.449961346	0.652738312	6	0	0	1	0	2	5	0	0	0	1	0
1320	Rpl15	ENSMUSG00000012405	8551.558601	0.107828179	0.541912667	0.117390516	0.918542511	0.358334914	7759	6956	8135	7207	8349	9604	11828	8697	9082	8288	9705	8758
1321	Tmem167	ENSMUSG00000012422	1875.174919	-0.151792912	0.513504692	0.15622888	-0.971605964	0.331246614	2027	2013	1984	1892	2247	1343	2516	1423	2240	1469	1898	1840
1322	Steap4	ENSMUSG00000012428	69.95318787	3.600283327	2.11E-07	0.595111416	6.04976351	1.45E-09	8	16	3	13	20	2	336	131	115	214	43	17
1323	Mplkip	ENSMUSG00000012429	302.7785971	-0.179816354	0.69602973	0.288480676	-0.623322008	0.533072939	324	296	337	419	297	198	445	318	490	190	129	255
1324	Kif11	ENSMUSG00000012443	58.58413618	0.142309366	0.790137203	0.321599048	0.442505557	0.65812341	49	82	61	44	62	24	77	44	110	53	74	40
1325	Rpa3	ENSMUSG00000012483	266.8887004	-0.384975048	0.180490171	0.210323397	-1.830395732	0.067190786	225	268	254	391	310	309	290	215	314	234	146	272
1326	Mlkl	ENSMUSG00000012519	26.21550448	1.118376565	0.258649647	0.711840171	1.571106282	0.116157964	22	19	36	1	7	11	63	99	29	16	11	5
1327	Tnpo3	ENSMUSG00000012535	1835.183517	0.652547024	0.057513885	0.259004723	2.519440639	0.011754146	1056	1996	1557	1141	1805	714	3136	1286	3012	2866	2429	1796
1328	Ttll5	ENSMUSG00000012609	1127.339588	0.102173996	0.739827405	0.189214674	0.539989812	0.589204058	1033	994	1063	866	1196	1192	1155	719	1339	1176	1827	1212
1329	Zfp715	ENSMUSG00000012640	707.8864296	0.295478716	0.408172663	0.246777067	1.197350788	0.231169856	519	814	716	627	725	285	1095	487	1086	944	731	697
1330	Retn	ENSMUSG00000012705	15.87660354	-0.654053798	0.525028439	0.688396372	-0.950112209	0.34205524	15	5	14	17	13	49	9	31	1	10	4	18
1331	Cdh23	ENSMUSG00000012819	54.45464413	1.252480333	0.157503229	0.652318264	1.920044864	0.054852233	16	6	9	35	101	30	80	41	62	269	22	20
1332	Rps5	ENSMUSG00000012848	8630.697882	-0.393501597	0.370444868	0.306510765	-1.283810038	0.19920843	10054	4183	8121	8817	7719	18425	9940	11460	6219	5575	6365	7089
1333	Podnl1	ENSMUSG00000012889	1.55290374	0.655151792	NA	1.39694116	0.468990256	0.639076601	2	1	2	0	1	1	0	7	0	3	1	0
1334	Adgrl1	ENSMUSG00000013033	17384.09856	-0.24936241	0.236919297	0.152105386	-1.639405518	0.101128833	17798	17359	20825	16199	22158	16133	16339	11215	16697	20704	20313	15640
1335	Amotl1	ENSMUSG00000013076	820.6513481	0.474428334	0.104129494	0.21725801	2.183709283	0.028983617	743	510	638	612	686	825	1579	1283	931	961	727	607
1336	Etv5	ENSMUSG00000013089	5560.066071	-0.70003055	0.074764854	0.294813061	-2.374489609	0.017573231	8029	4949	7451	5455	7130	7349	3062	2223	4675	2490	7578	6570
1337	Tmem190	ENSMUSG00000013091	11.59913098	-0.351473719	0.81778463	0.906786424	-0.38760364	0.698309375	0	18	0	3	15	38	4	12	14	20	11	3
1338	Gfod2	ENSMUSG00000013150	1062.068948	-0.648775183	0.015821434	0.206647302	-3.139528924	0.001692197	1312	810	1135	1308	1296	1729	950	953	925	533	889	952
1339	Enkd1	ENSMUSG00000013155	323.17417	-1.009706384	0.005833255	0.284921152	-3.543809844	0.00039439	491	151	424	439	346	685	225	283	241	169	222	205
1340	4933405L10Rik	ENSMUSG00000013158	18.99528293	0.389645098	0.707694132	0.650646058	0.59885877	0.549267068	10	1	20	30	5	30	30	48	25	9	8	14
1341	Atp6v0d1	ENSMUSG00000013160	14787.28094	-0.52167203	0.037638696	0.190210949	-2.74259727	0.006095539	19377	10028	16440	15957	15963	24319	12284	13535	12864	11780	13725	12118
1342	Ptprs	ENSMUSG00000013236	13029.80566	-0.346688762	0.065598072	0.141585135	-2.448624019	0.014340305	13940	12063	15050	14175	16047	14042	12434	8051	11403	14035	15110	11830
1343	Slc41a1	ENSMUSG00000013275	1834.623888	0.524486047	0.007069602	0.15118402	3.469189723	0.000522031	1438	1524	1617	1339	1684	1172	2940	1450	2777	2680	2192	1899
1344	4931406B18Rik	ENSMUSG00000013353	2.123689516	-4.607446778	0.048815658	1.764747816	-2.610824468	0.009032424	0	0	9	5	1	10	0	0	0	0	0	0
1345	Iglon5	ENSMUSG00000013367	1199.352674	-0.76998333	0.001176524	0.188718481	-4.080063204	4.50E-05	1504	1032	1500	1439	1542	1836	1020	819	928	1366	632	854
1346	Igf2bp1	ENSMUSG00000013415	0.96524937	0.16656773	NA	1.959929566	0.08498659	0.932272052	2	2	0	0	0	1	0	4	2	0	0	0
1347	B4galnt2	ENSMUSG00000013418	4.450812388	0.948088212	0.486196692	0.922320305	1.027938132	0.303978931	2	2	4	5	5	0	9	14	9	0	4	1
1348	Zfp651	ENSMUSG00000013419	4557.200189	-0.143056798	0.541912667	0.155748888	-0.918509272	0.358352307	4875	3126	4537	4429	4793	6242	4303	4093	5002	4611	5128	4233
1349	Nelfb	ENSMUSG00000013465	1964.82881	-0.231737099	0.136232787	0.114717998	-2.020058779	0.043377291	2186	1703	2197	1873	2067	2364	2342	1871	2112	1794	1695	1676
1350	Card14	ENSMUSG00000013483	7.839529529	1.531349396	0.15702031	0.796501543	1.922594387	0.054531009	1	4	5	0	9	5	23	9	5	32	5	2
1351	Tmem175	ENSMUSG00000013495	816.0407579	-0.06071068	0.812899585	0.152824363	-0.397257862	0.691177317	701	864	878	651	938	821	1070	651	1174	728	823	691
1352	Bcas1	ENSMUSG00000013523	10500.33476	0.353517789	0.100253872	0.160375552	2.204312226	0.027502394	9500	5973	8983	8490	9290	11777	14803	10483	11381	10683	13545	13691
1353	Tango2	ENSMUSG00000013539	3767.64951	-0.758308999	0.00341217	0.202622088	-3.742479435	0.000182213	5002	2717	4462	4022	4362	7163	3067	3184	3089	2500	2892	2888
1354	Aldh1a2	ENSMUSG00000013584	473.4926895	1.567675956	0.000651568	0.367947956	4.260591565	2.04E-05	137	258	248	222	311	217	1643	1085	795	514	280	279
1355	Ndufs2	ENSMUSG00000013593	11615.38048	-0.452907482	0.097069856	0.203651313	-2.223935977	0.026152752	13695	8337	11522	10914	12315	21641	11436	9952	10953	8972	10187	10486
1356	Snx31	ENSMUSG00000013611	4.614172162	2.189860772	0.077705432	0.930986285	2.35219445	0.018663016	0	0	8	0	1	1	13	5	5	11	9	6
1357	Atraid	ENSMUSG00000013622	2442.104871	-0.337703141	0.329604999	0.244651955	-1.380341069	0.167481656	2707	1480	2409	2353	2270	4710	2769	2789	2304	1926	1899	1927
1358	Cad	ENSMUSG00000013629	624.2572642	0.117169596	0.712973669	0.198832874	0.589286842	0.55566887	499	429	622	519	625	811	915	698	924	509	484	619
1359	Sh3bp5l	ENSMUSG00000013646	1857.665928	-0.71461812	0.025875594	0.244213836	-2.926198333	0.003431321	2189	1856	2161	1941	2357	2966	1932	1947	1974	838	862	1352
1360	Atad1	ENSMUSG00000013662	4987.745269	0.603598296	0.061429625	0.242986211	2.484084569	0.012988496	3475	5181	4316	3331	4812	1862	7004	3697	7000	7760	7790	5305
1361	Pten	ENSMUSG00000013663	6339.544355	0.782763484	0.116541123	0.369668916	2.117471741	0.034219831	3776	7174	4978	3986	6283	775	10323	4398	10249	11080	9537	6209
1362	Pea15a	ENSMUSG00000013698	23492.03665	-0.081848502	0.739827405	0.151617935	-0.539833908	0.58931158	23950	17392	25714	24581	24374	25405	30268	25305	23452	17144	23051	25034
1363	Timm23	ENSMUSG00000013701	2111.674355	-0.008351829	0.975449154	0.140335753	-0.059513197	0.952543355	1824	1877	2242	1571	2330	2524	2666	1826	2155	2235	2602	1926
1364	Tnfaip8l2	ENSMUSG00000013707	86.79859665	-0.325694328	0.677451488	0.494773401	-0.658269678	0.510364859	86	22	106	68	97	192	124	142	116	49	14	44
1365	Trnt1	ENSMUSG00000013736	1963.765652	0.410919362	0.030633698	0.144544767	2.842851881	0.004471184	1641	1797	1655	1477	1921	1323	2872	1763	2849	2835	2181	1874
1366	Ly6g6e	ENSMUSG00000013766	42.07729585	-0.035914354	0.947299499	0.294186883	-0.122080064	0.90283561	36	31	62	36	38	46	38	64	44	30	47	36
1367	Ehmt2	ENSMUSG00000013787	7574.898781	-0.351069685	0.156405087	0.182390945	-1.924819705	0.054251918	7993	5619	8281	7248	8237	12291	6908	5722	7191	6338	8623	7295
1368	Elof1	ENSMUSG00000013822	2154.279685	-0.725643823	0.010651089	0.219588394	-3.304563636	0.000951244	3041	1513	2445	2364	2343	4002	1892	1927	1841	1200	1643	1720
1369	Med16	ENSMUSG00000013833	1532.465194	-0.081878789	0.71734903	0.141050064	-0.58049452	0.561581181	1418	1182	1707	1337	1636	1942	1752	1641	1615	1628	1546	1246
1370	St3gal1	ENSMUSG00000013846	784.1461057	0.531761078	0.031870385	0.188337268	2.82345116	0.004750966	528	628	713	467	808	608	1131	628	880	1405	1021	853
1371	Tmem259	ENSMUSG00000013858	3127.500638	-0.479318189	0.033962023	0.17166383	-2.792190922	0.005235246	3649	2444	3390	3636	3234	4903	2693	2869	2591	2881	2817	2571
1372	Rnf170	ENSMUSG00000013878	1433.200835	-0.101467482	0.649796466	0.142601886	-0.711543759	0.476747344	1538	1428	1456	1326	1603	1296	1780	1252	2092	1274	1165	1293
1373	Clip3	ENSMUSG00000013921	22398.85344	-0.053760517	0.742765902	0.100682025	-0.533963409	0.593366851	22108	19501	23872	19248	26550	22299	25455	17865	26811	22753	26310	20908
1374	NA	ENSMUSG00000013928	2.922344488	-1.575955855	0.283313984	1.049400759	-1.501767405	0.133157189	12	1	4	3	5	1	1	5	2	0	1	0
1375	Myl2	ENSMUSG00000013936	27.54114552	-1.812913611	0.001816923	0.459671344	-3.943934363	8.02E-05	56	13	26	60	45	52	11	15	7	7	10	25
1376	Dedd	ENSMUSG00000013973	96.95620355	0.241025733	0.441452596	0.214342917	1.124486578	0.260806661	62	90	91	98	119	60	138	75	144	97	115	105
1377	Mcemp1	ENSMUSG00000013974	16.79430319	2.369927131	0.024490415	0.802817275	2.952013122	0.003157095	6	5	2	6	1	11	28	92	29	14	6	1
1378	Nit1	ENSMUSG00000013997	1313.023135	-0.245377457	0.347720531	0.183514875	-1.337098461	0.1811905	1404	1010	1364	1231	1501	1828	1432	1023	1533	806	1436	1405
1379	Pax5	ENSMUSG00000014030	3.033840085	0.735016213	0.689595881	1.15897117	0.63419715	0.525952167	6	2	1	4	0	0	0	6	1	11	4	1
1380	Prdm15	ENSMUSG00000014039	512.9815919	-0.301287053	0.248881736	0.188009933	-1.602506044	0.109043752	474	563	518	485	662	597	555	351	642	325	462	591
1381	Rnf168	ENSMUSG00000014074	1339.684155	0.243115084	0.306294092	0.168964907	1.438849571	0.150193148	1119	1399	1315	1099	1237	947	1835	985	1981	1794	1535	1215
1382	Tctex1d2	ENSMUSG00000014075	469.4013302	-0.136632479	0.564740936	0.15621888	-0.874622064	0.381779578	509	384	423	462	505	586	623	466	503	411	365	473
1383	Chp1	ENSMUSG00000014077	6190.998219	0.167694936	0.499058807	0.167584662	1.00065802	0.31699217	5536	6202	6482	4763	6956	4090	7187	4852	7395	6580	8825	6811
1384	Trpv4	ENSMUSG00000014158	81.43908865	1.397294727	0.002838423	0.367424039	3.802948574	0.000142984	72	24	33	59	44	31	224	177	92	133	55	72
1385	Klhl3	ENSMUSG00000014164	2043.494264	-0.268497133	0.155395078	0.139128605	-1.929848529	0.053625608	2375	1831	2479	1744	2420	2227	1843	1533	2123	1854	2218	2141
1386	Tvp23b	ENSMUSG00000014177	801.8411935	0.260859192	0.534512494	0.279745807	0.932486511	0.351085155	593	965	891	651	875	261	1279	742	1146	610	799	1017
1387	Dnajc7	ENSMUSG00000014195	7352.015812	-0.130637143	0.55219429	0.145223891	-0.899556833	0.368356138	7234	5564	7130	7115	7959	9923	7256	6994	7390	7549	7646	7384
1388	Zfp385c	ENSMUSG00000014198	7.412471824	0.382159241	0.706644204	0.636096251	0.600788388	0.547980939	2	3	10	13	7	3	15	8	4	17	6	4
1389	Cacybp	ENSMUSG00000014226	4613.819855	0.105371154	0.790063179	0.237957573	0.442814879	0.65789964	5211	3801	5039	4747	5568	1762	5825	5131	4324	4147	4848	5784
1390	Cluap1	ENSMUSG00000014232	935.2173078	-0.563382002	0.127496622	0.273437886	-2.060365555	0.039363607	1098	529	1014	1004	938	1946	852	1002	772	509	729	855
1391	Zswim7	ENSMUSG00000014243	501.4737376	-0.161483591	0.750434876	0.310983114	-0.519268038	0.603573839	528	238	446	577	386	916	552	721	438	623	353	284
1392	Pigl	ENSMUSG00000014245	176.4820645	0.405347327	0.342941048	0.300778046	1.34766261	0.177766923	88	195	193	151	181	74	237	90	217	297	228	219
1393	Ndufa2	ENSMUSG00000014294	2952.593513	-1.234601939	0.008329437	0.362696024	-3.403957744	0.00066417	5298	1336	3058	4412	2591	7518	1844	3132	1456	1213	1376	1827
1394	Pam16	ENSMUSG00000014301	663.9950488	-0.862755406	0.028368659	0.299341007	-2.882182475	0.00394931	948	369	675	771	753	1504	511	718	575	356	338	447
1395	Glis2	ENSMUSG00000014303	335.2707007	-0.355771603	0.12967944	0.17348498	-2.05073432	0.040292827	289	297	486	399	447	294	438	239	390	283	254	287
1396	Cox6c	ENSMUSG00000014313	12671.19661	-0.731502375	0.012037519	0.224898251	-3.252592543	0.001143574	18838	8354	13917	16715	12647	21984	9263	10433	9978	7868	10723	11355
1397	Bicc1	ENSMUSG00000014329	209.064559	0.932393391	5.12E-05	0.189933368	4.909055216	9.15E-07	98	124	198	99	172	153	389	229	329	265	303	245
1398	Ube2z	ENSMUSG00000014349	4881.356588	-0.265990824	0.142306914	0.133582505	-1.991210032	0.046457801	5435	3909	5283	4851	5514	6196	5360	4656	5304	3635	4949	4209
1399	Tmem87b	ENSMUSG00000014353	1529.059709	0.341022868	0.072629254	0.142633171	2.390908545	0.016806739	1271	1370	1420	1350	1466	981	2256	1620	2116	1887	1812	1250
1400	Anapc1	ENSMUSG00000014355	2340.400984	0.387860282	0.092503142	0.172334557	2.250623952	0.024409365	1708	2325	2158	1830	2289	1472	3588	1772	3242	2962	3256	2259
1401	Mertk	ENSMUSG00000014361	1320.25836	0.603282447	0.09376217	0.268879336	2.243692116	0.024852218	875	1302	1005	1071	1476	378	2063	1230	2105	1462	1320	1974
1402	Tsg101	ENSMUSG00000014402	4084.001016	-0.032594661	0.894657489	0.139153213	-0.234235776	0.814801942	4681	2940	4335	4384	4625	3287	4638	4655	4409	3942	3967	3855
1403	Hps5	ENSMUSG00000014418	496.7926063	0.322298115	0.277381886	0.212294338	1.518166325	0.128972475	391	491	543	496	419	223	684	457	774	592	493	531
1404	Map3k4	ENSMUSG00000014426	1664.404506	-0.03152132	0.867344672	0.108804369	-0.289706385	0.772040871	1736	1362	1695	1647	2059	1372	2057	1680	1879	1544	1714	1576
1405	Piezo1	ENSMUSG00000014444	115.0631173	1.548125557	0.000226503	0.340561455	4.545803797	5.47E-06	33	93	62	36	86	30	318	105	215	173	215	98
1406	Rnf166	ENSMUSG00000014470	1205.158114	-0.492347993	0.030858197	0.173389627	-2.839546981	0.004517764	1588	977	1423	1403	1167	1661	1025	1160	916	1127	1062	988
1407	Ankrd28	ENSMUSG00000014496	2770.362454	0.475449965	0.047862796	0.181381732	2.621267092	0.00876036	2330	2609	2237	2039	2624	1633	4354	2484	3870	4468	3327	2238
1408	Ankrd52	ENSMUSG00000014498	1176.717637	0.37434357	0.387944333	0.300746096	1.24471631	0.213236048	708	1309	1218	669	1582	510	1606	558	1771	1622	1915	1118
1409	Pkd2l2	ENSMUSG00000014503	290.7516571	0.046577105	0.944024161	0.357985604	0.130108877	0.896480287	212	383	327	301	395	47	440	196	337	275	365	289
1410	Srp19	ENSMUSG00000014504	1902.352756	-0.095833355	0.699279834	0.155577921	-0.615983005	0.537905737	2402	1284	1924	2065	2204	1673	2109	2032	1668	1887	2014	1863
1411	Wdfy2	ENSMUSG00000014547	945.5050378	0.087090905	0.599529919	0.108079008	0.805807773	0.420353695	965	749	904	852	999	894	1297	936	1131	855	1127	867
1412	Rbsn	ENSMUSG00000014550	2359.921005	0.585493727	0.056750921	0.231608022	2.527950983	0.011473037	1607	2084	1850	1429	2072	1918	2834	1602	2752	3844	4797	2256
1413	Mrps25	ENSMUSG00000014551	1813.61223	-0.699433004	0.026529546	0.240022758	-2.91402786	0.003567981	2401	1425	1931	2098	1913	3327	1499	1503	1549	780	1624	1724
1414	Dguok	ENSMUSG00000014554	571.5246373	-0.707748532	0.055185447	0.278249855	-2.543571968	0.010972545	751	380	508	657	640	1206	522	585	532	352	269	467
1415	Camta1	ENSMUSG00000014592	11197.73081	0.306681929	0.15562302	0.158987283	1.928971439	0.053734408	9754	11095	10019	9328	11538	6514	14237	10384	14375	15512	13634	10762
1416	Csf1	ENSMUSG00000014599	964.6155439	0.872464839	0.01466483	0.274958347	3.173080025	0.001508309	614	634	928	499	931	408	2618	1275	1663	975	974	657
1417	Strip1	ENSMUSG00000014601	3041.424915	-0.38896466	0.151415034	0.199604339	-1.948678387	0.051333844	3366	2593	3509	2899	3637	4179	2796	2526	3139	1540	3432	3176
1418	Kif1a	ENSMUSG00000014602	39942.43642	0.090755586	0.71722881	0.156274878	0.580743289	0.561413482	34825	36277	41366	31762	44678	37107	43781	27552	46717	49160	57271	38250
1419	Alx3	ENSMUSG00000014603	27.55964846	-0.720027001	0.282838256	0.478922923	-1.503429815	0.132728243	27	30	35	37	16	52	24	49	15	8	10	21
1420	Slc25a11	ENSMUSG00000014606	4733.666418	-0.410660089	0.176848142	0.222707102	-1.843946989	0.065190866	5106	3427	4942	4631	4553	8852	4630	5044	5127	3362	3968	3537
1421	Chrne	ENSMUSG00000014609	3.622624382	-0.159809313	0.936285287	1.085198314	-0.147262773	0.882924615	1	1	1	12	1	6	3	0	1	15	2	1
1422	Cmc2	ENSMUSG00000014633	602.4242981	-0.53550786	0.119283443	0.254682138	-2.102651816	0.035496217	994	350	625	559	578	1070	635	580	450	390	519	524
1423	Chfr	ENSMUSG00000014668	1322.437096	-0.145171935	0.413347961	0.122480941	-1.185261432	0.235914097	1476	1191	1520	1454	1364	1102	1510	1064	1437	1504	1185	1287
1424	Ceacam16	ENSMUSG00000014686	9.117286915	-0.23081815	0.813184429	0.581758015	-0.396759724	0.691544653	14	8	7	14	9	5	4	20	7	5	11	4
1425	Ankrd53	ENSMUSG00000014747	13.11859371	0.720452461	0.499142161	0.72024041	1.000294416	0.317168049	3	7	25	4	21	0	22	14	6	11	40	11
1426	Tex261	ENSMUSG00000014748	1552.291305	-0.297180269	0.167787511	0.158253033	-1.877880404	0.060397528	1779	1176	1665	1629	1636	2122	1884	1500	1661	1097	1426	1294
1427	Fam120b	ENSMUSG00000014763	1705.482911	0.363735679	0.136886257	0.180342891	2.01691166	0.043704733	1191	1707	1396	1139	1960	1295	2095	1291	2314	2188	2359	1988
1428	Tbp	ENSMUSG00000014767	826.355703	0.271450707	0.262457011	0.174007545	1.559993885	0.118761326	731	702	829	821	867	429	1215	701	996	1140	911	823
1429	Psmb1	ENSMUSG00000014769	6760.997374	-0.289430837	0.258649647	0.184203502	-1.57125589	0.116123223	7742	4621	6779	6583	7125	10666	7228	6864	6249	5445	6301	6266
1430	Dll1	ENSMUSG00000014773	131.8827659	0.928659088	0.050572012	0.35838645	2.591222657	0.009563559	92	78	135	56	151	28	174	111	114	233	308	156
1431	Nol3	ENSMUSG00000014776	749.242087	-0.545340783	0.172809299	0.293388867	-1.858764408	0.063060539	811	475	782	810	731	1583	943	866	787	420	413	450
1432	Fhod1	ENSMUSG00000014778	190.5323327	0.309109081	0.339229299	0.227734331	1.357323157	0.174678552	129	101	195	220	211	147	284	276	200	238	159	175
1433	Plekhg4	ENSMUSG00000014782	57.47105246	-0.118448369	0.871087633	0.419553249	-0.282320229	0.777697976	85	23	57	54	110	30	48	42	19	106	72	58
1434	Slc9a5	ENSMUSG00000014786	1267.1544	-0.615943741	0.030633698	0.216670225	-2.842770582	0.004472325	1701	962	1391	1493	1533	1903	768	670	1215	1033	1345	1274
1435	Elmo3	ENSMUSG00000014791	137.594704	-0.708187845	0.032025047	0.25106032	-2.82078763	0.004790591	178	104	156	157	173	233	194	102	152	78	82	71
1436	Stc1	ENSMUSG00000014813	244.2917584	1.98863457	2.55E-06	0.35588544	5.587850322	2.30E-08	83	136	74	63	162	55	431	348	185	639	647	221
1437	4931428F04Rik	ENSMUSG00000014837	346.6967376	0.029176867	0.955786319	0.280151179	0.104146864	0.917052801	221	416	382	227	494	264	419	160	393	295	560	415
1438	Tppp3	ENSMUSG00000014846	1925.609232	0.511741962	0.161624161	0.268932667	1.902862781	0.057058453	1530	754	1473	1235	1513	2811	2214	3040	1825	2412	2228	2352
1439	Msh3	ENSMUSG00000014850	976.02854	0.227059657	0.166294326	0.120533876	1.883782919	0.059594345	803	878	950	847	971	792	1291	1010	1437	1064	969	943
1440	Adamts13	ENSMUSG00000014852	105.4845563	-0.05065706	0.940386591	0.364471396	-0.138987752	0.889459828	129	49	90	110	70	178	131	177	145	90	66	46
1441	Tmem208	ENSMUSG00000014856	952.176446	-0.720340723	0.066757352	0.295417731	-2.438380122	0.014753251	1405	514	982	1066	939	2030	938	1039	721	464	605	742
1442	E2f4	ENSMUSG00000014859	960.608075	0.012012421	0.967655995	0.153111895	0.07845518	0.937465981	1229	682	1097	815	1017	780	1061	1054	1010	1080	1019	865
1443	Surf4	ENSMUSG00000014867	3290.396933	0.247648967	0.114292603	0.116271679	2.129916491	0.033178508	3029	2379	3359	2826	3412	2639	4349	3479	3480	4183	4207	2982
1444	Surf2	ENSMUSG00000014873	1173.685709	-0.039570021	0.829391943	0.10859094	-0.364395232	0.715562895	1024	952	1135	1290	1296	1254	1365	1121	1401	1201	1222	1048
1445	Dnajb9	ENSMUSG00000014905	2144.332036	0.914366851	0.073282474	0.383170635	2.386317656	0.017018044	1699	2176	1437	1478	1603	179	3448	1759	2874	3389	3822	2637
1446	Naf1	ENSMUSG00000014907	470.7010901	0.011326653	0.97343505	0.176276327	0.064255099	0.948767105	487	474	445	493	532	301	639	432	605	403	400	532
1447	Yes1	ENSMUSG00000014932	393.0758444	0.352790806	0.508409035	0.359503755	0.981327179	0.326431424	344	491	339	362	406	54	730	344	612	429	380	363
1448	Ppp1cb	ENSMUSG00000014956	10952.85008	0.363760763	0.496725142	0.36168161	1.005748571	0.314536532	9933	14503	8936	10022	10181	1523	15304	7388	15705	16884	13018	10971
1449	Gorasp2	ENSMUSG00000014959	4499.194185	0.079697896	0.71546907	0.136426175	0.584183321	0.559096982	4488	3451	4525	3929	4808	4416	4769	4490	4156	5765	5680	4287
1450	Tsen15	ENSMUSG00000014980	1031.291628	-0.442562706	0.097961182	0.199545749	-2.217850838	0.026565004	1189	737	1010	1057	1145	1809	933	931	1040	819	815	970
1451	Oc90	ENSMUSG00000015001	3.76301206	-2.402216804	0.099522816	1.087871604	-2.208180447	0.027231697	1	5	2	22	1	5	4	1	2	0	1	0
1452	Efr3a	ENSMUSG00000015002	5009.320037	0.328444221	0.200425087	0.18685248	1.757772877	0.078786162	4243	5032	4572	3703	4993	3274	7025	3285	7448	5877	7460	4844
1453	Trappc2l	ENSMUSG00000015013	2141.998931	-0.819917792	0.025410196	0.279315179	-2.935457337	0.003330564	3196	1263	2391	2821	2132	4196	1738	2446	1598	1102	1322	1449
1454	Acsf3	ENSMUSG00000015016	883.1877842	-0.624834801	0.062499079	0.252539531	-2.47420591	0.013353271	1032	581	981	996	870	1798	892	922	738	491	735	605
1455	Ddx19a	ENSMUSG00000015023	702.6258251	0.38900003	0.031899515	0.137821239	2.822496975	0.004765127	520	537	646	625	751	485	1044	639	767	963	914	754
1456	Galns	ENSMUSG00000015027	345.1020062	-0.047399052	0.919053303	0.259600693	-0.182584458	0.85512408	345	200	331	285	322	570	531	466	357	306	271	229
1457	Gata2	ENSMUSG00000015053	279.4996821	1.284683506	0.000145662	0.275877953	4.656709582	3.21E-06	212	109	219	203	128	82	460	398	265	486	581	313
1458	C8g	ENSMUSG00000015083	74.92005918	-0.147199327	0.707451463	0.245594519	-0.59935917	0.548933398	71	62	50	83	81	111	86	84	88	82	56	55
1459	Entpd2	ENSMUSG00000015085	147.0197336	-0.146224207	0.76509026	0.297691263	-0.49119415	0.623289136	151	88	78	160	138	284	146	110	161	127	150	187
1460	Rabl6	ENSMUSG00000015087	6943.392251	-0.31890496	0.043609067	0.119485729	-2.668979496	0.007608209	7979	5558	7733	6952	8210	8720	7053	6019	6824	5767	6833	6575
1461	Ptgds	ENSMUSG00000015090	37794.96446	-0.166296505	0.76509026	0.338545559	-0.491208645	0.623278885	35151	15895	34140	39671	27756	80719	39264	60770	40164	26300	24888	30364
1462	Edf1	ENSMUSG00000015092	5358.512423	-0.995594178	0.013677773	0.310999052	-3.201277214	0.001368198	8871	2756	5557	7052	5527	12029	3590	5403	3192	2438	3364	4162
1463	Clic3	ENSMUSG00000015093	31.20624938	0.74335402	0.187494868	0.412073074	1.803937376	0.071241125	7	33	16	21	34	24	47	46	40	69	26	20
1464	Npdc1	ENSMUSG00000015094	9409.597711	-0.769641715	0.021942497	0.256399969	-3.001723122	0.002684562	12260	5633	10426	10864	9925	20309	7646	9386	6918	6069	6752	6766
1465	Fbxw5	ENSMUSG00000015095	3535.340305	-0.499985383	0.033873211	0.178993806	-2.793311088	0.005217149	4193	2460	3900	3627	3961	6113	3429	2670	3279	3325	3185	2720
1466	Slc25a13	ENSMUSG00000015112	147.7144742	0.976190997	0.072612428	0.40826448	2.391075013	0.01679912	103	97	75	113	87	101	261	334	166	351	51	69
1467	Ube2i	ENSMUSG00000015120	2887.132859	0.645925073	0.013775049	0.201927836	3.19879163	0.001380049	1740	2446	2434	1691	3056	1795	4302	2163	3743	4597	4794	2992
1468	Tsr3	ENSMUSG00000015126	1024.770402	-0.582127103	0.160760125	0.305280819	-1.906857771	0.056539008	1176	506	887	1077	934	2593	879	989	790	865	826	800
1469	Unkl	ENSMUSG00000015127	299.5365066	0.809646207	0.087681319	0.354690023	2.282686722	0.022448829	96	382	254	167	246	102	497	185	476	624	431	258
1470	Lrrk1	ENSMUSG00000015133	152.5809333	-0.207205452	0.586816691	0.249268146	-0.831255237	0.405829456	198	139	189	150	160	120	246	184	169	85	105	117
1471	Aldh1a3	ENSMUSG00000015134	100.7036172	0.327119547	0.594267999	0.400253848	0.817280206	0.413768316	91	64	112	102	106	51	134	24	77	85	157	230
1472	Actn1	ENSMUSG00000015143	2506.150916	0.087730015	0.757865213	0.173283636	0.506279862	0.612660198	2533	2328	2693	2286	2833	1537	2768	1965	2584	3581	2839	2638
1473	Sirt2	ENSMUSG00000015149	6130.271591	0.086601411	0.693458412	0.137914689	0.627934645	0.530046754	5225	4900	6018	5247	6411	6941	8074	4758	8666	5506	7015	6436
1474	Hnrnpl	ENSMUSG00000015165	7784.849573	-0.006023066	0.982185248	0.137773421	-0.043717187	0.965129839	7852	6028	8000	9016	8574	6215	8763	6785	7374	8321	9895	8017
1475	Nolc1	ENSMUSG00000015176	3019.958042	0.087893069	0.616070545	0.113558043	0.773992457	0.438935252	2775	2321	2910	2825	3179	3113	3421	2826	3107	3487	3862	2994
1476	Casd1	ENSMUSG00000015189	2383.402532	0.478023267	0.382976423	0.380882839	1.255040179	0.209464175	1834	2866	2125	1792	2718	230	3483	2034	3802	3123	3054	2334
1477	Cnksr3	ENSMUSG00000015202	194.1850874	0.761347058	0.038530187	0.27875355	2.731255108	0.006309361	168	163	178	86	169	78	445	187	391	222	195	159
1478	Mtmr1	ENSMUSG00000015214	1938.402022	0.632730443	0.062499019	0.255695207	2.474549485	0.013340434	1407	1657	1625	1584	2008	603	2860	1577	2350	3700	2681	1916
1479	Hmgb3	ENSMUSG00000015217	1445.694039	0.527297824	0.077501119	0.223988634	2.354127589	0.018566237	1062	1176	1154	1124	1331	1052	1478	988	1647	2834	2387	1507
1480	Map2	ENSMUSG00000015222	34863.99733	0.12319516	0.765120459	0.250896806	0.491019243	0.623412838	32020	41012	35845	31702	41126	12441	45378	23653	49142	43266	39839	32481
1481	Cyp2j9	ENSMUSG00000015224	1084.69688	0.429908027	0.015263824	0.136245343	3.155396127	0.001602803	895	797	980	888	1029	815	1275	1162	1307	1138	1430	1520
1482	Abca1	ENSMUSG00000015243	1018.48362	0.756240293	0.104225884	0.346390872	2.183199254	0.02902114	722	978	662	890	969	174	2365	958	1865	1553	795	834
1483	Nipsnap3b	ENSMUSG00000015247	359.4877492	0.784717896	0.061429625	0.315893665	2.484120395	0.012987189	213	374	297	248	326	72	805	342	562	437	511	304
1484	Lage3	ENSMUSG00000015289	570.2752604	-0.794664446	0.014420391	0.249906867	-3.179842383	0.001473552	817	367	652	873	670	863	586	549	560	253	327	373
1485	Ubl4a	ENSMUSG00000015290	3525.730416	-0.303642359	0.091405762	0.134407408	-2.259119232	0.023875969	3795	3251	3785	3235	4098	4578	3804	2620	4040	2666	3691	3293
1486	Gdi1	ENSMUSG00000015291	27150.37947	-0.06071141	0.741641305	0.113190857	-0.536363196	0.591707562	25883	22190	28869	23343	30947	31050	28192	24249	29843	29078	31405	25565
1487	Sash1	ENSMUSG00000015305	2019.083081	0.796464579	0.04173096	0.295776998	2.692787423	0.007085743	1282	1998	1467	1369	1853	583	2525	1226	2566	3215	3973	2808
1488	Gadd45b	ENSMUSG00000015312	1229.738586	1.531495949	6.04E-07	0.261127303	5.864939942	4.49E-09	433	474	621	540	895	758	2226	1445	890	2141	2866	1964
1489	Slamf6	ENSMUSG00000015314	19.38126195	0.746791382	0.36963626	0.58086833	1.285646579	0.198566433	10	12	30	13	20	1	50	34	39	7	16	12
1490	Slamf1	ENSMUSG00000015316	11.85769656	0.133534996	0.90771252	0.6447036	0.207126183	0.835911314	9	8	12	7	18	13	13	6	13	42	1	5
1491	Zdhhc12	ENSMUSG00000015335	151.6217001	-0.33413488	0.497854907	0.333070661	-1.003195175	0.315766701	184	106	145	134	155	264	222	228	160	101	67	74
1492	Endog	ENSMUSG00000015337	117.8669659	-0.165648484	0.644408565	0.229825628	-0.720757233	0.471058893	140	72	135	122	120	142	145	145	84	134	92	99
1493	Cybb	ENSMUSG00000015340	79.41072104	2.774365529	0.000435318	0.63461515	4.371729118	1.23E-05	17	24	22	12	25	18	583	180	82	66	19	13
1494	Golga7	ENSMUSG00000015341	3827.214131	0.190048082	0.655103137	0.270741333	0.701954443	0.482707575	3916	3659	4161	3883	4328	971	5083	3235	4543	4531	4477	4130
1495	Xk	ENSMUSG00000015342	711.7062536	0.161446449	0.737894089	0.297081549	0.54344152	0.586825845	590	1041	637	519	848	242	942	421	1035	945	814	686
1496	Pcolce2	ENSMUSG00000015354	228.8864585	0.543703009	0.101827876	0.247613054	2.195776836	0.02810792	197	156	162	184	201	187	208	210	234	528	277	251
1497	Cd48	ENSMUSG00000015355	33.76645018	0.759384961	0.316918175	0.538106192	1.41121766	0.158180444	23	30	18	28	33	14	145	38	64	10	14	17
1498	Clpx	ENSMUSG00000015357	1580.436944	0.472754367	0.054035882	0.18497738	2.555741493	0.010596181	1406	1213	1545	1121	1723	769	2191	1571	1822	2576	1823	1692
1499	Trabd	ENSMUSG00000015363	746.1332911	-0.224270201	0.532292083	0.239493642	-0.936434883	0.349049325	761	471	740	657	777	1301	912	881	825	708	465	570
1500	Dennd6b	ENSMUSG00000015377	2679.153832	-0.592286733	0.072891106	0.247912215	-2.389098633	0.016889767	2923	1546	2891	3354	2580	5533	2515	2512	1999	2319	2000	2097
1501	Cd83	ENSMUSG00000015396	1098.194632	0.442374164	0.092110517	0.196289251	2.253685116	0.024215984	868	649	867	994	846	1207	1308	1257	996	1225	1758	1393
1502	Cltrn	ENSMUSG00000015401	1.101611984	1.759701718	NA	1.656748009	1.062142045	0.288171205	0	1	1	0	1	0	9	1	1	1	0	0
1503	Ace2	ENSMUSG00000015405	114.3548763	0.293225102	0.449394816	0.265327647	1.105143417	0.26909745	146	96	50	123	99	82	154	102	193	96	123	137
1504	Gzmb	ENSMUSG00000015437	1.820326096	1.087410641	0.670293423	1.61811192	0.672024369	0.501568183	0	1	5	0	1	0	11	0	0	3	0	3
1505	Ager	ENSMUSG00000015452	38.39070078	0.138289261	0.8066973	0.336504752	0.410957825	0.68110346	38	19	25	56	32	43	30	51	30	53	50	36
1506	Atf6b	ENSMUSG00000015461	1895.475482	-0.508909666	0.012563752	0.157259013	-3.236123993	0.001211647	2292	1563	2284	2173	2161	2550	1792	1618	1893	1169	1628	1781
1507	Egfl8	ENSMUSG00000015467	57.56815677	-1.175343089	8.71E-05	0.24566714	-4.784291	1.72E-06	87	72	86	67	64	87	36	40	37	23	46	40
1508	Notch4	ENSMUSG00000015468	356.1488047	0.611516868	0.167144334	0.325096456	1.881032097	0.059967553	314	179	275	263	293	329	818	711	536	277	210	207
1509	Ppt2	ENSMUSG00000015474	1140.080478	-0.498605925	0.033977365	0.178587806	-2.791937124	0.005239354	1448	862	1292	1121	1265	1825	1182	1019	1189	896	789	922
1510	Prrt1	ENSMUSG00000015476	6394.664115	-0.760215728	0.019210739	0.248382274	-3.060668199	0.002208437	9513	3702	7370	8374	6975	11229	5247	6735	4395	3823	4429	4966
1511	Rnf5	ENSMUSG00000015478	922.9803222	-0.005341698	0.983149538	0.132399241	-0.040345384	0.967817772	809	843	945	863	1021	914	970	805	1028	844	1073	1096
1512	Fam163a	ENSMUSG00000015484	313.0297052	-0.582317978	0.070102575	0.241584073	-2.410415433	0.015934365	400	242	401	362	368	427	256	134	237	244	297	411
1513	Cacfd1	ENSMUSG00000015488	2045.434001	-0.340518475	0.071709149	0.142023386	-2.397622564	0.016501859	2485	1631	2071	2341	2134	2680	2038	1997	2016	1789	1904	1660
1514	Hivep2	ENSMUSG00000015501	11160.27206	-0.430440833	0.168567598	0.229685933	-1.874040901	0.060924788	15902	11167	11687	11036	13055	11896	8455	4890	9015	11759	15537	10610
1515	Arnt	ENSMUSG00000015522	1094.87688	0.166007611	0.523243218	0.174010341	0.954010028	0.340078567	898	1063	1176	1081	1161	638	1528	821	1302	1161	1441	1158
1516	Itga2	ENSMUSG00000015533	8.64882931	1.096848068	0.211718291	0.638229211	1.718580174	0.085690844	8	3	4	13	3	1	9	7	6	25	15	12
1517	Mocs2	ENSMUSG00000015536	2199.190239	-0.175003125	0.367026472	0.135484493	-1.291683804	0.196466669	2300	2091	2366	2170	2473	2208	2575	1926	2545	1508	2279	2290
1518	Nat9	ENSMUSG00000015542	1197.604861	-0.956910636	0.028430874	0.332194624	-2.880572309	0.003969539	1808	621	1212	1633	1150	2815	922	1317	921	424	712	781
1519	Lpl	ENSMUSG00000015568	1640.908421	0.547678511	0.328506281	0.396068739	1.382786515	0.166730335	1601	1021	998	1600	1212	1328	5852	2821	1510	931	839	859
1520	Atp6v0e	ENSMUSG00000015575	1019.141212	0.000926983	0.998094809	0.252288138	0.003674302	0.997068338	1119	515	994	969	866	1505	1312	1526	988	891	786	891
1521	Zfp318	ENSMUSG00000015597	1831.181597	0.490413865	0.099876021	0.222280602	2.206282787	0.027364206	1249	1853	1496	1366	1902	983	2220	1274	2310	3134	2740	1972
1522	Ttbk1	ENSMUSG00000015599	4648.804267	-0.13431556	0.624452941	0.177144568	-0.758225675	0.448315893	4879	3979	4872	4378	5361	4989	4539	2776	4952	5942	6447	3659
1523	Srf	ENSMUSG00000015605	1935.216222	0.024259372	0.946680341	0.197117669	0.12307051	0.902051263	2039	1287	2197	1717	2174	1875	1836	1676	1508	1921	2810	2467
1524	Lama5	ENSMUSG00000015647	452.283065	0.748127625	0.002428613	0.194173326	3.852885675	0.000116734	372	273	349	282	445	265	874	500	520	834	511	402
1525	Steap1	ENSMUSG00000015652	15.50172328	1.477780807	0.104876793	0.678041719	2.179483599	0.029295762	7	4	16	9	4	8	39	56	23	19	2	4
1526	Steap2	ENSMUSG00000015653	418.3293393	0.31261967	0.459179635	0.288204744	1.084713823	0.278048424	295	499	426	338	484	127	769	348	638	510	379	364
1527	Hspa8	ENSMUSG00000015656	97286.13617	-0.397117754	0.196740364	0.2243795	-1.769848644	0.076752358	107605	69333	98297	90434	112133	169639	93156	77126	74408	63947	109054	109835
1528	Serac1	ENSMUSG00000015659	358.155617	0.316917133	0.446577216	0.284827187	1.112664616	0.265852498	269	367	399	273	396	158	491	158	578	332	552	452
1529	Pdzd11	ENSMUSG00000015668	1604.355226	-0.452202384	0.192372058	0.253064567	-1.786905171	0.073952817	1623	1080	1549	1773	1525	3255	1619	1723	1446	972	1323	1429
1530	Psma2	ENSMUSG00000015671	5266.521683	0.062683107	0.760139949	0.1249971	0.501476488	0.616035821	5168	3692	5215	4847	5355	5888	6337	5419	5115	5948	6184	5029
1531	Mrpl32	ENSMUSG00000015672	825.6873582	-0.062682347	0.791513336	0.142633606	-0.439464086	0.6603253	917	639	867	845	987	696	1078	878	848	708	723	877
1532	Setdb1	ENSMUSG00000015697	1346.19061	0.16204799	0.63099537	0.217153714	0.746236329	0.455524666	1101	1376	1465	1205	1611	666	1865	1168	1753	1892	992	1415
1533	Anxa9	ENSMUSG00000015702	24.88859173	-0.143445008	0.81644619	0.367223165	-0.390620804	0.696077546	22	20	21	21	30	39	56	25	22	19	16	16
1534	Arnt2	ENSMUSG00000015709	10941.21579	0.341085471	0.296101738	0.232679908	1.465899972	0.14267554	7109	11459	10619	7468	12085	7443	12755	6211	14364	15214	18470	11297
1535	Prune1	ENSMUSG00000015711	1414.010556	0.132467886	0.590738127	0.160754631	0.824037763	0.409918101	996	1280	1418	1078	1424	1659	1622	1110	1790	1604	1756	1529
1536	Cers2	ENSMUSG00000015714	2932.754582	0.486910334	0.008286788	0.14289915	3.407370406	0.00065592	2142	2100	2615	2150	2523	2725	5070	3036	4423	2624	3554	3260
1537	Capza2	ENSMUSG00000015733	10517.63598	0.226670165	0.406389504	0.188642652	1.201584914	0.229524389	10678	10751	9856	9573	10503	4993	14120	9318	14524	13061	11437	10095
1538	Plekho1	ENSMUSG00000015745	2693.549104	-0.917682813	0.001649116	0.230810949	-3.975906758	7.01E-05	3748	1938	2844	3451	3189	5427	1879	2144	1678	1592	2257	2105
1539	Vps45	ENSMUSG00000015747	2664.847957	-0.521182619	0.121970467	0.249446018	-2.089360349	0.036675298	3262	1852	2884	2710	2719	4929	2603	2527	2592	1162	2447	2463
1540	Prpf3	ENSMUSG00000015748	1095.541479	0.029274641	0.923829077	0.17050243	0.171696328	0.863676273	1118	725	1002	996	1195	1322	1174	1276	1023	1219	1000	1237
1541	Anp32e	ENSMUSG00000015749	4709.607064	0.457841865	0.086603857	0.199932558	2.289981525	0.022022388	3311	4902	4060	3110	4807	2853	6162	3346	6106	6379	7014	5770
1542	Aph1a	ENSMUSG00000015750	1431.513604	-0.031298533	0.882349057	0.120320272	-0.260126843	0.794765933	1553	1232	1385	1261	1394	1607	1865	1375	1500	1606	1516	1162
1543	Tab2	ENSMUSG00000015755	2425.885609	0.468991135	0.061231207	0.188627168	2.48633927	0.012906486	2085	2232	2062	1900	2380	1193	3375	2155	2975	3275	3926	2290
1544	Ppil4	ENSMUSG00000015757	1683.486684	0.539881751	0.032368364	0.191804201	2.81475457	0.00488145	1285	1359	1351	1326	1742	958	2393	1298	1955	3135	2088	1869
1545	Cnih1	ENSMUSG00000015759	4486.481658	-0.505732669	0.050928	0.195498599	-2.586886411	0.009684751	7520	3328	4787	5658	5082	4490	4336	4625	3846	2970	3801	3727
1546	Eps8	ENSMUSG00000015766	929.1871836	0.469081406	0.29965886	0.322273852	1.455536662	0.145520748	754	1112	789	701	987	172	1453	709	1292	1003	1267	1190
1547	Med22	ENSMUSG00000015776	1639.315796	0.163147139	0.590896073	0.198069224	0.823687475	0.410117158	1344	1036	1431	1417	1460	2343	2084	1883	1466	2017	2005	1483
1548	Surf1	ENSMUSG00000015790	2802.850284	-0.341520619	0.266574745	0.220539927	-1.548565936	0.1214861	2955	2087	2852	2560	2798	5027	3168	3172	2635	1961	2280	2371
1549	Med28	ENSMUSG00000015804	2672.335555	-0.602006759	0.022283718	0.201013572	-2.994856288	0.002745742	3672	1801	3020	3287	2886	4201	2376	2541	2217	1730	2094	2360
1550	Qdpr	ENSMUSG00000015806	4877.021853	-0.311160903	0.32538439	0.223723655	-1.390827016	0.164277889	6031	3388	5570	5879	5584	5253	4028	3031	3420	4252	6133	6395
1551	Gnrh1	ENSMUSG00000015812	18.84210432	-0.861757509	0.163029329	0.454239547	-1.897143292	0.057809029	30	8	23	18	24	40	9	19	17	16	5	17
1552	Tnr	ENSMUSG00000015829	4373.1744	0.342803972	0.43958872	0.303892717	1.128042734	0.259301872	2729	5461	4193	2857	5109	2009	5461	1803	7300	5489	7105	4462
1553	Sqstm1	ENSMUSG00000015837	25176.6427	0.05903957	0.796325086	0.137141598	0.430500822	0.666831369	26366	16471	25089	23459	25814	27430	29976	28502	24714	28183	27942	22858
1554	Nfe2l2	ENSMUSG00000015839	660.8104229	1.036967902	0.000304147	0.231909703	4.471429553	7.77E-06	408	494	535	340	521	229	1468	977	1112	714	724	712
1555	Rxrg	ENSMUSG00000015843	118.6139193	-0.111585953	0.85658378	0.357707316	-0.31194764	0.755080316	169	78	140	110	107	118	59	76	198	68	89	221
1556	Rxra	ENSMUSG00000015846	1437.107581	0.178746956	0.423961233	0.153783152	1.1623312	0.245100958	1382	927	1494	1312	1371	1418	1869	1519	1601	2074	1574	1079
1557	Adamtsl4	ENSMUSG00000015850	303.4105894	0.624561332	0.035170029	0.22493145	2.776674099	0.005491821	168	139	297	230	232	335	506	443	364	394	377	255
1558	Fcrls	ENSMUSG00000015852	1640.381372	-0.008628449	0.986838243	0.28094194	-0.03071257	0.975498766	1764	826	1419	1580	1326	2702	3304	1323	1932	986	1368	1706
1559	Cd5l	ENSMUSG00000015854	4.267387143	1.069029753	0.484213212	1.036032758	1.031849374	0.302142685	5	2	2	6	1	0	14	6	17	0	1	1
1560	Prpsap1	ENSMUSG00000015869	1815.903905	-0.752591735	0.011236603	0.229295776	-3.282187521	0.001030051	2468	1149	2002	2149	2253	3355	1573	1732	1303	1025	1467	1383
1561	Fam184b	ENSMUSG00000015879	211.5769509	-0.172595309	0.542495524	0.188103926	-0.917552932	0.358852969	161	224	221	236	292	176	261	174	237	244	147	205
1562	Ncapg	ENSMUSG00000015880	9.941558021	1.249397834	0.154739035	0.646315326	1.933108783	0.053222798	7	14	6	5	1	0	16	10	25	13	16	10
1563	Lcorl	ENSMUSG00000015882	455.7746418	0.542834763	0.38642383	0.435088782	1.247641368	0.212162422	203	702	345	405	410	48	739	270	870	763	508	372
1564	Lta4h	ENSMUSG00000015889	1467.343598	-0.121942444	0.66389308	0.17817062	-0.68441387	0.49371386	1310	1078	1601	1328	1598	2039	1625	1315	1825	1007	1643	1506
1565	Amdhd1	ENSMUSG00000015890	24.50851592	-0.745439915	0.207883666	0.430483907	-1.731632478	0.08333902	18	18	53	32	47	15	17	19	18	11	39	12
1566	Dstn	ENSMUSG00000015932	8114.998752	0.484668033	0.067836816	0.199511988	2.429267725	0.015129356	6325	7195	7557	6632	8449	3362	10332	7766	9450	10844	11251	10256
1567	H2afy	ENSMUSG00000015937	2002.316627	-0.012120708	0.964353597	0.142765316	-0.084899525	0.932341269	1979	1476	2186	2011	2289	1860	2208	1911	1764	1910	2410	2339
1568	Gtf2ird2	ENSMUSG00000015942	689.1709796	-0.164213907	0.588573288	0.198334141	-0.827965907	0.407689808	652	499	634	699	703	1064	695	684	672	913	592	550
1569	Bola1	ENSMUSG00000015943	395.8337334	-0.821067796	0.055626058	0.323280303	-2.53980149	0.01109154	516	245	408	485	345	946	370	460	355	227	188	202
1570	Castor2	ENSMUSG00000015944	8632.266921	-0.061957329	0.801156132	0.147009128	-0.421452256	0.673424868	9501	6035	9269	8172	9100	9621	10604	9783	10850	7431	8071	6930
1571	Fcgr1	ENSMUSG00000015947	282.1166557	0.670832865	0.292840684	0.45475447	1.475153977	0.140171151	219	143	281	125	208	302	799	559	491	199	51	152
1572	Ncf1	ENSMUSG00000015950	393.2025882	0.70775306	0.112838382	0.330933482	2.138656554	0.032463494	312	211	272	317	325	312	821	841	572	369	147	339
1573	Wnt11	ENSMUSG00000015957	16.79286702	2.771935697	0.003903379	0.750090146	3.695470088	0.00021948	5	0	1	1	12	7	20	11	7	39	84	24
1574	Adss	ENSMUSG00000015961	3143.09949	0.429391688	0.066108813	0.175678729	2.444187129	0.014517894	2659	2672	2816	2535	2942	1991	4611	2024	4216	3672	4729	3885
1575	1700016C15Rik	ENSMUSG00000015962	1.671139618	-0.146670461	0.970444655	2.084715935	-0.07035513	0.943911004	0	4	5	0	1	0	0	0	0	10	0	0
1576	Il17rb	ENSMUSG00000015966	67.81343767	0.367123428	0.400449828	0.301862499	1.216194225	0.223910943	54	33	79	52	56	74	59	50	59	133	91	88
1577	Cacna1d	ENSMUSG00000015968	1081.548083	0.602525668	0.122821778	0.289033486	2.084622358	0.037103593	620	1152	993	732	1122	372	1727	717	1446	2084	1550	900
1578	Chdh	ENSMUSG00000015970	114.7711312	0.535787535	0.319575013	0.381623855	1.403967619	0.160328492	75	128	147	63	91	39	98	49	173	119	199	219
1579	Actr8	ENSMUSG00000015971	2384.329489	-0.03527213	0.874583726	0.12844998	-0.274598177	0.783624967	2470	1709	2249	2321	2423	2939	2831	2266	2728	2609	2229	2289
1580	Lrrc27	ENSMUSG00000015980	288.0730347	-0.205135748	0.395852677	0.16720004	-1.226888153	0.219864632	297	256	297	243	296	409	377	262	340	243	268	223
1581	Stk32c	ENSMUSG00000015981	6661.433554	-0.172165259	0.46390631	0.160345573	-1.073713831	0.282950961	7019	5260	7324	6388	6955	8316	6912	7977	5780	6808	6358	5474
1582	Fnta	ENSMUSG00000015994	2307.542032	-0.321373617	0.081311584	0.138206003	-2.325323131	0.020054688	2392	1940	2633	2440	2610	2970	2391	2218	2176	1835	1988	2315
1583	Mtrex	ENSMUSG00000016018	2557.387013	0.122962116	0.655793941	0.175469363	0.700761172	0.483452073	2099	2463	2392	1996	2957	2375	3394	1981	3504	1859	3483	2839
1584	Lbp	ENSMUSG00000016024	151.7886726	1.154041099	0.022811848	0.386591597	2.985168608	0.002834221	78	26	110	120	69	150	401	308	184	218	89	138
1585	Celsr1	ENSMUSG00000016028	141.7105538	0.212429186	0.596203882	0.261307191	0.812948106	0.416247812	111	109	119	142	119	163	129	91	182	112	225	220
1586	Fli1	ENSMUSG00000016087	183.6303054	0.265025225	0.639020447	0.362721148	0.730658322	0.464987879	197	165	205	154	194	62	411	224	310	101	78	178
1587	Stard13	ENSMUSG00000016128	346.3617932	0.976371607	0.001649116	0.245575948	3.975843786	7.01E-05	261	266	266	178	305	89	591	369	521	434	506	505
1588	Tenm1	ENSMUSG00000016150	374.2532162	1.523200101	0.193938702	0.855427636	1.780629987	0.074972918	38	551	172	82	229	4	777	81	792	676	994	331
1589	Camk1g	ENSMUSG00000016179	1418.302009	-0.210991932	0.707276842	0.351814203	-0.599725454	0.548689222	1612	1065	1793	1052	1912	1541	749	473	1038	1107	2480	2341
1590	Utp25	ENSMUSG00000016181	711.5313959	-0.204510412	0.251867406	0.128396631	-1.592802006	0.111204615	879	604	656	681	773	854	858	611	760	671	631	676
1591	Hsd11b1	ENSMUSG00000016194	977.1215136	-0.006720617	0.983665274	0.171711721	-0.039138955	0.968779603	950	917	1061	906	988	885	963	578	1238	1067	1237	1121
1592	Syt14	ENSMUSG00000016200	594.9654829	0.555987082	0.031272964	0.196268912	2.832782209	0.004614481	397	525	486	399	607	395	845	428	803	874	1017	579
1593	H2-M3	ENSMUSG00000016206	140.7365548	-0.183153803	0.619885966	0.238744107	-0.767155283	0.442989196	168	149	138	73	219	132	214	123	170	111	119	112
1594	Lonrf3	ENSMUSG00000016239	94.91687412	2.478483921	4.44E-07	0.418809659	5.917924452	3.26E-09	29	46	36	10	33	13	153	96	110	336	246	85
1595	Atp5e	ENSMUSG00000016252	5404.482872	-1.513012528	0.003645395	0.4070756	-3.71678511	0.000201774	11407	2134	5999	8160	5177	14013	2985	5693	2014	1490	1907	3041
1596	Nelfcd	ENSMUSG00000016253	2009.840861	-0.400840884	0.087427108	0.175474427	-2.284326499	0.02235235	2466	1438	2236	2168	2159	2922	1953	2161	1816	1632	1806	1534
1597	Ctsz	ENSMUSG00000016256	2780.455595	0.033739983	0.956949636	0.334987111	0.100720243	0.919772542	2761	1259	2335	2365	2089	5244	4649	4679	2773	1826	1858	1996
1598	Prelid3b	ENSMUSG00000016257	2134.581007	-0.090425139	0.613199792	0.11575128	-0.781202067	0.434683658	2378	1906	2360	2039	2452	1747	2586	1934	2329	1813	2362	2112
1599	Sertad4	ENSMUSG00000016262	643.3281629	0.182996385	0.715773099	0.313575515	0.583579956	0.559502949	618	670	623	557	720	323	522	403	493	1410	1025	479
1600	H2-M2	ENSMUSG00000016283	1.600000536	3.52520573	0.088929622	1.549430057	2.275162867	0.022896161	1	0	0	0	0	0	8	3	1	7	1	0
1601	Ube2a	ENSMUSG00000016308	1717.483813	-0.204382722	0.403056302	0.168893757	-1.210125973	0.226230558	1856	1703	2014	1922	2103	1154	1840	1394	1764	1388	1684	2015
1602	Slc25a5	ENSMUSG00000016319	9390.705005	0.005364684	0.978815038	0.103925302	0.051620577	0.958831023	9454	8303	9344	7719	10544	9409	10439	8034	11111	9474	10842	9805
1603	Ppdpf	ENSMUSG00000016344	1716.535331	-0.587178443	0.044223069	0.22057692	-2.662012159	0.007767507	2229	1084	1759	2279	1815	2893	1767	1770	1465	1187	1236	1233
1604	Kcnq2	ENSMUSG00000016346	14473.15415	0.184382434	0.488882033	0.180434098	1.021882432	0.306836548	12479	13127	14060	11912	15644	11863	15668	9947	16210	22577	20701	13057
1605	Eef1a2	ENSMUSG00000016349	53603.8252	-0.625450332	0.018047856	0.202590968	-3.087256746	0.00202013	65533	36525	60672	56071	62734	99646	45832	45337	47329	36475	45420	45198
1606	Col20a1	ENSMUSG00000016356	271.2501728	0.31697108	0.163846552	0.167388006	1.893630774	0.058274036	253	200	187	224	298	252	446	291	370	335	285	207
1607	Pls3	ENSMUSG00000016382	7556.222054	0.812625619	0.00906968	0.241017353	3.371647766	0.000747199	4153	7127	6181	4462	7121	2831	10962	5884	12163	11531	12655	8563
1608	Mpped2	ENSMUSG00000016386	1226.413007	-0.220979213	0.411578917	0.185786022	-1.189428629	0.234271041	1231	1197	1453	1278	1576	993	1258	965	1425	722	1464	1345
1609	Nkap	ENSMUSG00000016409	722.8842236	0.082778216	0.643492881	0.114636587	0.722092468	0.470237628	761	623	695	563	715	738	924	701	900	795	701	711
1610	Ndufa1	ENSMUSG00000016427	2430.862437	-0.826653697	0.006217507	0.234881567	-3.519449	0.000432444	3558	1590	3064	2665	2569	4761	1914	1968	1707	1404	1864	2124
1611	Wt1	ENSMUSG00000016458	13.34352839	1.539977483	0.054342101	0.603563668	2.551474791	0.010726808	3	11	10	2	12	2	30	24	38	23	9	5
1612	E2f3	ENSMUSG00000016477	1030.747669	0.244230534	0.527695169	0.258338986	0.945387832	0.344460912	951	1141	1110	862	1108	321	1482	876	1428	1405	1015	967
1613	Cr1l	ENSMUSG00000016481	866.9988206	0.622053559	1.47E-05	0.119585862	5.201731605	1.97E-07	660	680	685	611	815	536	1313	897	1189	1085	1230	986
1614	Ppfibp1	ENSMUSG00000016487	1064.226109	0.407370619	0.242097935	0.251118393	1.622225338	0.104755108	948	1105	883	1025	1004	340	1610	781	1437	1413	1392	1160
1615	Cd46	ENSMUSG00000016493	1195.405518	-1.343526546	0.000337935	0.302456075	-4.44205508	8.91E-06	1619	917	1542	2035	1507	2410	1141	1030	863	567	396	327
1616	Cd34	ENSMUSG00000016494	4984.621318	-0.21154599	0.248421229	0.131877207	-1.604113365	0.108689066	5407	4751	5260	5561	5761	4480	5378	4534	6006	3586	5313	4527
1617	Plgrkt	ENSMUSG00000016495	528.1329208	-0.334752566	0.21088334	0.194513438	-1.720973982	0.085255545	569	426	607	658	650	543	610	554	569	282	413	524
1618	Cd274	ENSMUSG00000016496	137.9472835	0.916031768	0.062499019	0.370142242	2.474810126	0.013330703	72	149	142	46	100	43	270	191	194	299	126	79
1619	Pdcd1lg2	ENSMUSG00000016498	4.1275419	-1.377180063	0.266560595	0.88921274	-1.548763305	0.12143863	1	9	10	8	4	2	1	2	1	5	0	5
1620	Gtf3a	ENSMUSG00000016503	174.1479505	-0.314524413	0.181352111	0.17209526	-1.827618105	0.067606887	184	167	219	185	190	182	221	131	200	107	164	170
1621	Mtif3	ENSMUSG00000016510	540.4242145	-0.057929292	0.834479694	0.163202832	-0.354952738	0.722624998	525	460	465	460	557	744	667	451	595	670	568	432
1622	Lnx2	ENSMUSG00000016520	208.4305142	0.507486942	0.172981435	0.273138158	1.857986248	0.063170967	86	161	148	234	277	105	306	281	255	309	238	165
1623	Il19	ENSMUSG00000016524	30.0501944	6.493658505	0.028704291	2.25876509	2.874871112	0.004041925	0	0	4	0	0	0	321	46	34	20	0	0
1624	Dyrk3	ENSMUSG00000016526	583.6513595	1.601820416	0.000224467	0.352144783	4.548755207	5.40E-06	276	260	270	290	356	240	534	374	486	911	2086	1107
1625	Mapkapk2	ENSMUSG00000016528	1534.802224	0.24756745	0.229275296	0.14880533	1.663700153	0.096172366	1489	905	1519	1338	1463	1525	2212	1549	1511	1605	2169	1547
1626	Lamp2	ENSMUSG00000016534	3162.363601	0.793337724	0.006529005	0.226641233	3.500412138	0.000464539	2381	2815	2204	2332	2657	1038	6428	3094	4875	4371	3922	3233
1627	Atxn10	ENSMUSG00000016541	11784.28897	-0.123535343	0.561849682	0.140310329	-0.880443685	0.378619	12890	8389	12483	10866	12867	14540	12542	12469	12465	10311	12021	11307
1628	Foxred2	ENSMUSG00000016552	822.013651	0.245775952	0.40945686	0.205868704	1.19384806	0.232537408	778	697	744	655	793	718	883	634	786	1353	1347	667
1629	Eif3d	ENSMUSG00000016554	2466.230935	-0.435042805	0.248328084	0.271153715	-1.604413957	0.108622837	3095	1359	2298	2435	2301	5086	2299	2876	1868	2171	2002	1896
1630	H3f3b	ENSMUSG00000016559	12368.17871	0.734565661	0.00086117	0.175914721	4.175691818	2.97E-05	9670	7454	9372	8970	8819	9884	16656	12724	11611	19913	21727	14979
1631	Nup50	ENSMUSG00000016619	1827.992609	0.074096629	0.771304991	0.154696575	0.478980409	0.631952566	1864	1350	1703	1775	2088	1664	1964	1707	1780	1832	2820	1749
1632	Phf21b	ENSMUSG00000016624	458.7258164	-0.346937771	0.318943705	0.246809139	-1.405692563	0.159815436	597	414	512	474	575	436	373	244	333	359	520	696
1633	Ift27	ENSMUSG00000016637	1167.052363	-0.596486667	0.122228415	0.285684879	-2.087918226	0.036805212	1578	708	1102	1282	1053	2473	1190	1272	1083	561	876	873
1634	Pacsin2	ENSMUSG00000016664	2381.083621	0.07570644	0.761741505	0.152057411	0.497880637	0.618568176	2254	2398	2238	2064	2862	1715	3417	1699	2848	2822	2797	2135
1635	Cmah	ENSMUSG00000016756	3.358403596	-0.100808042	0.946515749	0.81579131	-0.12357087	0.901655058	6	4	1	6	2	1	6	1	4	5	1	4
1636	Ttll12	ENSMUSG00000016757	664.4928976	-0.482863894	0.05766567	0.191752728	-2.518159197	0.011796999	823	462	787	764	808	905	680	607	662	352	677	535
1637	Bik	ENSMUSG00000016758	6.987284533	0.112971841	0.952705213	1.019887487	0.110768925	0.911799588	7	2	1	24	5	0	0	3	2	16	18	6
1638	Scube1	ENSMUSG00000016763	1211.495155	-0.389021765	0.311953809	0.273238616	-1.423743723	0.154520672	1193	1196	1147	1009	1292	2141	817	637	847	1501	1731	1081
1639	Tox4	ENSMUSG00000016831	3191.744183	0.212663037	0.20349677	0.121684287	1.747662264	0.080522527	3208	2518	3101	2603	3206	2657	3785	3053	3321	4189	4186	3171
1640	Mrps18c	ENSMUSG00000016833	1501.285346	-0.416936854	0.178615237	0.22697598	-1.836920605	0.066221617	2115	913	1516	1716	1687	2129	1497	1835	1103	1139	1136	1312
1641	Sulf1	ENSMUSG00000016918	563.1526734	0.608833086	0.039459219	0.223784056	2.720627634	0.006515811	415	577	443	346	518	286	901	451	825	539	989	662
1642	Srsf6	ENSMUSG00000016921	4731.870449	0.225497129	0.257608729	0.143231117	1.574358521	0.115404588	4373	3579	4596	4646	4780	3555	5963	4396	4610	7121	5612	4658
1643	Plcg1	ENSMUSG00000016933	3519.629195	-0.248966191	0.236715365	0.151787112	-1.640232742	0.100956784	3468	3024	3539	3530	4197	4582	3476	2741	3530	2738	4112	3739
1644	Kctd2	ENSMUSG00000016940	4155.569426	-0.472998576	0.12479128	0.228011924	-2.074446668	0.038037847	5091	2678	4362	4700	4407	7040	3872	5013	3213	3483	3151	3022
1645	Tmprss6	ENSMUSG00000016942	16.87963856	1.917088	0.011491127	0.58580584	3.272565534	0.001065762	9	9	9	1	7	6	12	43	22	61	11	15
1646	Kctd5	ENSMUSG00000016946	887.181418	0.100824068	0.644558744	0.139962676	0.720363966	0.47130093	789	836	1027	744	990	620	1083	749	1050	997	1092	877
1647	Etaa1	ENSMUSG00000016984	365.3161631	0.337777458	0.426328973	0.292137147	1.156229055	0.247587478	268	463	326	305	384	119	573	361	460	625	299	298
1648	Matn4	ENSMUSG00000016995	386.3561407	-0.58364499	0.037954572	0.213077055	-2.739126421	0.006160268	455	270	409	550	374	645	314	274	355	282	358	368
1649	Slpi	ENSMUSG00000017002	19.87452581	0.188160938	0.815156569	0.478556902	0.393184043	0.694183554	17	8	13	25	38	10	16	20	15	10	44	27
1650	Rbpjl	ENSMUSG00000017007	18.80000589	-0.949840172	0.176945155	0.515391591	-1.842948526	0.065336526	29	16	16	21	23	39	9	18	7	2	17	25
1651	Sdc4	ENSMUSG00000017009	4390.526335	0.839989075	0.018191764	0.272399569	3.083665215	0.002044675	3803	1515	2834	3689	3013	3631	8403	9116	5529	3797	4006	4593
1652	Il13ra1	ENSMUSG00000017057	341.3910022	1.631324339	1.40E-05	0.312914846	5.213317165	1.85E-07	169	187	193	146	206	72	1036	619	678	471	294	257
1653	Nbr1	ENSMUSG00000017119	5839.460815	0.360186115	0.141933553	0.180690482	1.993387315	0.046219052	4613	6055	5373	3988	6130	3582	7702	4435	8251	7052	8193	6372
1654	Cyth1	ENSMUSG00000017132	2828.576104	0.09049541	0.713742655	0.153986416	0.587684371	0.556744168	2445	2427	2777	2699	3116	2544	3398	1945	3181	2698	3752	3570
1655	Rnd3	ENSMUSG00000017144	571.8403068	-0.191741338	0.719148268	0.332460679	-0.576733883	0.56411924	552	605	809	724	732	150	693	361	662	307	577	795
1656	Brca1	ENSMUSG00000017146	81.74303954	-0.397574233	0.200968955	0.226427854	-1.755853914	0.079113356	103	78	70	117	104	71	93	47	111	64	78	62
1657	Cntnap1	ENSMUSG00000017167	5684.368331	-0.05884091	0.86073573	0.193554141	-0.30400233	0.761126116	5534	5516	5895	4500	6653	5763	5925	2944	7520	6819	7781	4792
1658	Nt5c3b	ENSMUSG00000017176	1504.904407	-0.672475225	0.006590769	0.19230328	-3.496951414	0.000470608	1966	1072	1772	1728	1632	2650	1320	1085	1140	1154	1260	1359
1659	Coa3	ENSMUSG00000017188	3601.089096	-0.887219282	0.019429414	0.290325901	-3.055942581	0.002243542	5108	2078	3848	4223	3810	8287	3027	3480	2606	1548	2358	2795
1660	Zpbp2	ENSMUSG00000017195	3.842603622	0.781235618	0.528185039	0.827331195	0.94428401	0.345024535	1	4	0	8	2	1	3	5	4	5	7	6
1661	Gsdma	ENSMUSG00000017204	6.745594285	5.160337087	4.49E-05	1.043697495	4.944284248	7.64E-07	0	0	1	0	0	1	26	16	21	13	6	4
1662	Med24	ENSMUSG00000017210	4276.467163	-0.086759033	0.660049044	0.125252977	-0.692670429	0.488516401	4246	3148	4390	3993	4542	5459	4930	3784	4560	4495	4782	3812
1663	Psmd3	ENSMUSG00000017221	5957.073042	-0.236312384	0.36963626	0.183805279	-1.285667013	0.198559298	6652	4157	5928	6067	5874	8971	6681	6608	5185	5815	5384	4816
1664	Exosc10	ENSMUSG00000017264	1777.659376	0.19196772	0.347655713	0.14354782	1.337308503	0.181121957	1569	1200	1621	1488	1800	2040	2267	1606	1819	2261	2371	1726
1665	Glod4	ENSMUSG00000017286	2096.394006	0.345464428	0.152375371	0.177685583	1.944245685	0.051865831	1447	2113	1851	1479	2129	1706	2823	1613	3059	2016	3053	2446
1666	Vps53	ENSMUSG00000017288	3256.728348	-0.038535695	0.88296713	0.148857277	-0.258876794	0.795730304	3335	2365	2997	2809	3384	4405	3585	3050	3435	3714	3585	2986
1667	Taok1	ENSMUSG00000017291	5136.061069	0.237518568	0.45767912	0.218147062	1.088800214	0.276241997	4278	5858	4816	4609	5444	2339	7386	3787	7307	6932	5606	4766
1668	Dnttip1	ENSMUSG00000017299	466.9434791	-0.084046097	0.79564366	0.194620071	-0.431847018	0.665852605	462	260	500	500	445	650	583	509	418	450	463	441
1669	Acot8	ENSMUSG00000017307	359.7004012	-0.122806798	0.637639841	0.16750366	-0.733158896	0.463461522	381	271	295	365	369	506	368	321	396	369	381	345
1670	Cd300lg	ENSMUSG00000017309	12.14003768	1.947424983	0.036615715	0.706363376	2.756973323	0.005833911	11	5	6	0	2	5	14	5	10	45	39	10
1671	Mpp2	ENSMUSG00000017314	5730.467642	-0.342055101	0.05405618	0.133908191	-2.554400136	0.010637094	6152	4943	6684	5534	7038	7168	5533	4557	5971	4259	6433	5275
1672	Vtn	ENSMUSG00000017344	3626.473685	-0.93958301	0.010045383	0.282090913	-3.330780844	0.000866028	4728	2531	4241	4454	4067	7851	2008	2212	1936	2032	3339	3889
1673	Nlk	ENSMUSG00000017376	6331.099457	-0.619503026	0.000440351	0.141813682	-4.368429176	1.25E-05	8697	6657	7368	7430	8478	6198	5182	4084	6575	4695	5096	5992
1674	Traf4	ENSMUSG00000017386	330.0771133	-0.450826136	0.024354754	0.152591432	-2.954465591	0.003132111	351	271	367	412	416	415	338	273	242	305	351	257
1675	Aldoc	ENSMUSG00000017390	39236.0594	-0.005531725	0.984215369	0.147217346	-0.037575226	0.970026361	41247	26612	37676	39524	40938	44296	45891	40243	40781	33862	39370	46550
1676	Stac2	ENSMUSG00000017400	6709.233042	0.016164447	0.951242736	0.141321442	0.114380712	0.908936003	6089	5154	6940	5219	7954	7784	7557	5368	8295	8215	7986	5649
1677	Rpl19	ENSMUSG00000017404	24304.48794	-0.493659495	0.234111752	0.299345877	-1.649127422	0.099121533	30841	11878	23805	26447	22862	50561	23455	31946	17097	15610	18530	18946
1678	Nek8	ENSMUSG00000017405	112.274895	0.104165157	0.781234487	0.226772736	0.459337214	0.645992028	105	70	91	116	99	150	121	119	99	107	142	141
1679	Cacnb4	ENSMUSG00000017412	7616.544978	0.164323933	0.734707774	0.299236665	0.54914371	0.582906831	7133	10608	6056	6135	7556	3802	8882	3031	10799	12806	9775	6688
1680	Plxdc1	ENSMUSG00000017417	2037.194126	-0.222083543	0.328509465	0.1606128	-1.382726307	0.166748802	2435	1488	2121	1750	2445	2637	1853	1925	2136	2397	1979	1592
1681	Arl5b	ENSMUSG00000017418	843.9696274	0.726670621	0.09148591	0.321773374	2.258330492	0.023925063	495	863	703	551	822	257	1094	378	1145	1184	1718	1209
1682	Zfp207	ENSMUSG00000017421	3789.254822	0.11587209	0.590916568	0.140715124	0.823451569	0.410251248	3968	3493	3635	3829	3840	2432	4642	3349	5189	4198	3988	3771
1683	Psmd11	ENSMUSG00000017428	2546.939554	0.278875806	0.051028578	0.107847158	2.585842889	0.00971412	2089	2097	2428	1997	2715	2133	3447	2451	2736	3020	3187	2878
1684	C1qtnf1	ENSMUSG00000017446	96.58145765	1.196453374	0.002669451	0.312924958	3.823451422	0.000131597	39	70	64	57	59	51	213	105	145	249	103	57
1685	Pipox	ENSMUSG00000017453	35.95133392	-0.026056546	0.966271618	0.321678728	-0.081001771	0.935440544	33	29	37	21	53	41	50	36	51	49	30	14
1686	Timp2	ENSMUSG00000017466	9731.656533	0.238969546	0.149514717	0.121975474	1.959160623	0.050093979	7677	7198	9559	7554	10850	9527	12916	8761	11432	12427	12689	8996
1687	Zc3h18	ENSMUSG00000017478	1577.334833	0.269504485	0.109151235	0.124898697	2.157784599	0.030944583	1461	1316	1441	1276	1735	1141	2076	1376	1749	1915	2085	1761
1688	Top2b	ENSMUSG00000017485	4310.674408	0.350010277	0.36295235	0.268943763	1.301425518	0.193112844	3435	4796	3975	3657	4914	1272	5782	3108	5794	6250	5622	4404
1689	Rarb	ENSMUSG00000017491	42.27004388	1.202544091	0.185390669	0.663765828	1.811699307	0.070032671	3	42	34	27	43	0	80	15	139	53	63	40
1690	Igfbp4	ENSMUSG00000017493	8182.995259	-0.051806716	0.907981376	0.250866644	-0.206510977	0.836391791	8270	4556	8553	6351	8093	13064	10946	11691	8835	7369	6808	5190
1691	Cdc6	ENSMUSG00000017499	17.21656294	0.511989347	0.561313788	0.580875916	0.88140915	0.378096407	5	4	23	22	31	1	36	17	14	21	21	21
1692	Suz12	ENSMUSG00000017548	1291.462593	0.686754557	0.107600837	0.317119704	2.165600397	0.030341736	936	1378	1124	996	1067	220	1875	1136	1624	2076	1903	1539
1693	Atad5	ENSMUSG00000017550	127.8025229	1.05964464	0.067911143	0.436415178	2.428065506	0.015179601	49	134	79	105	96	13	260	91	196	308	196	75
1694	Crlf3	ENSMUSG00000017561	402.1313031	-0.015280273	0.973955741	0.244170469	-0.062580347	0.95010068	406	445	419	405	523	163	550	422	518	427	288	348
1695	Krt27	ENSMUSG00000017588	1.720027096	-1.330029688	0.545447411	1.458330077	-0.912022394	0.361756929	5	4	5	0	0	0	1	3	1	1	0	0
1696	Tns4	ENSMUSG00000017607	22.0390361	1.233706563	0.114705718	0.579931608	2.127331131	0.03339258	9	9	22	4	18	16	34	18	29	92	23	4
1697	Tnfaip1	ENSMUSG00000017615	2571.144057	-0.081798228	0.574529304	0.095608449	-0.855554392	0.392244307	2680	2058	2774	2533	2775	2651	3504	2383	2825	2416	2615	2216
1698	Abr	ENSMUSG00000017631	17709.14033	0.452780504	0.131852426	0.221954729	2.03996782	0.041353531	13260	16515	16425	12413	18217	10352	20245	12941	20253	33416	26863	16671
1699	Rab11fip4	ENSMUSG00000017639	15024.33269	-0.076152546	0.786496007	0.169744516	-0.44863038	0.653698315	15522	13888	15504	13694	15895	15402	13895	10063	14964	19559	20740	13620
1700	Cd40	ENSMUSG00000017652	27.08217834	-0.483585613	0.567433311	0.556270287	-0.869335688	0.384663548	44	9	29	43	12	47	19	38	29	40	3	12
1701	Slc35c2	ENSMUSG00000017664	2005.912427	-0.631689235	0.051294635	0.244580008	-2.582750899	0.009801606	2728	1219	2038	2376	1962	3927	1871	2064	1724	1476	1417	1359
1702	Zfp334	ENSMUSG00000017667	887.8138843	-0.080426731	0.702601512	0.13189176	-0.609793448	0.541998642	966	730	936	784	1125	818	1258	718	1006	949	979	643
1703	Elmo2	ENSMUSG00000017670	6123.27772	0.100415738	0.699279834	0.163030345	0.615932806	0.537938869	5563	5470	6431	5305	7636	4251	6879	4457	6536	8165	7902	6346
1704	Wsb1	ENSMUSG00000017677	2194.133757	0.163785718	0.675638481	0.247383961	0.662070887	0.507925793	2133	2304	2101	2454	2313	731	3199	2098	2900	1945	2291	2376
1705	Ttpal	ENSMUSG00000017679	2955.513236	-0.205760583	0.264079341	0.132315792	-1.555072002	0.119928922	3367	2958	3282	3007	3581	2302	3754	2580	3568	2511	2539	2596
1706	Rhot1	ENSMUSG00000017686	3333.865748	0.069071828	0.801814695	0.164253173	0.420520512	0.674105248	3016	3296	3316	2776	3758	2810	3669	2170	4175	3517	4749	3503
1707	Rhbdl3	ENSMUSG00000017692	500.3025938	0.340712929	0.235294709	0.207050834	1.645552073	0.099856013	364	405	537	419	530	331	461	380	617	639	856	583
1708	Ada	ENSMUSG00000017697	64.32504661	2.412557183	1.92E-09	0.352754344	6.839199075	7.96E-12	15	7	17	31	26	24	214	138	105	92	63	84
1709	Serinc3	ENSMUSG00000017707	12571.94925	0.316552532	0.09148591	0.140167002	2.258395538	0.023921011	10813	11730	12040	10098	13078	7551	17224	11981	16199	13941	15023	14381
1710	Tha1	ENSMUSG00000017713	199.3371151	-0.55766851	0.231053571	0.336258641	-1.658451092	0.097226452	229	138	178	277	190	370	202	278	191	145	61	132
1711	Pgs1	ENSMUSG00000017715	2915.469629	-0.44326733	0.009262827	0.131814207	-3.362819069	0.000771509	3715	2415	3131	3282	3423	3688	2975	2723	2510	2310	2688	2400
1712	Birc5	ENSMUSG00000017716	53.8557648	-1.077217246	0.034724381	0.38715118	-2.782420154	0.005395514	88	39	85	66	58	92	38	73	47	17	24	17
1713	Afmid	ENSMUSG00000017718	13.10985907	-0.04703693	0.958011305	0.475806888	-0.098857186	0.921251663	4	12	19	20	7	15	18	11	11	8	21	13
1714	Trp53tg5	ENSMUSG00000017720	1.076745989	0.610881214	NA	1.34443467	0.45437776	0.649556957	0	0	1	3	1	0	1	2	1	1	1	2
1715	Pigt	ENSMUSG00000017721	2336.419662	-0.070624808	0.736845102	0.129496395	-0.545380497	0.585491851	2570	1631	2528	2432	2356	2503	2877	2476	2598	2315	2374	1845
1716	Wfdc2	ENSMUSG00000017723	4.197051795	-0.084676232	0.954315905	0.78928385	-0.107282357	0.914564981	4	1	2	3	1	14	4	2	5	5	6	4
1717	Etv4	ENSMUSG00000017724	529.1979541	-1.22294254	0.000209232	0.267752517	-4.567436207	4.94E-06	1058	320	692	716	665	906	314	284	244	267	433	442
1718	Dbndd2	ENSMUSG00000017734	4629.392279	0.754215236	2.33E-14	0.089547265	8.422537898	3.68E-17	3298	3125	3303	3296	3694	3376	7174	5114	7573	5952	5780	5501
1719	Mmp9	ENSMUSG00000017737	71.87512633	0.915280634	0.009418306	0.272746548	3.355791815	0.000791381	68	33	43	50	53	45	86	82	85	162	118	62
1720	Slc12a5	ENSMUSG00000017740	17776.64061	-0.035855024	0.913434034	0.183394665	-0.195507454	0.844995702	15642	18669	19615	13791	21152	16102	17456	10905	19048	22123	23863	18218
1721	Ghdc	ENSMUSG00000017747	360.9003733	-0.555255593	0.124256674	0.267277634	-2.077448772	0.037760159	461	221	410	450	363	609	343	384	366	145	297	304
1722	Pltp	ENSMUSG00000017754	1310.788928	-1.015716654	0.041208636	0.376231663	-2.699710721	0.006939979	1580	1381	2009	1589	2014	1715	471	344	457	670	1680	1732
1723	Slc12a7	ENSMUSG00000017756	178.4032953	0.260501566	0.612513294	0.332953259	0.782396806	0.43398141	177	113	140	212	151	155	523	192	213	158	86	113
1724	Ctsa	ENSMUSG00000017760	4743.63437	-0.126771041	0.668404796	0.187477264	-0.676194216	0.498917344	5013	2985	4942	4911	4724	6433	6181	5618	5250	3734	4083	3898
1725	Zswim1	ENSMUSG00000017764	658.733741	0.096129113	0.714006333	0.163766502	0.586988866	0.557211185	629	452	622	585	695	748	775	714	719	953	642	513
1726	Slc12a4	ENSMUSG00000017765	716.2947619	-0.028003078	0.937003012	0.192142693	-0.145741051	0.884125814	739	505	652	706	616	996	1025	808	697	561	722	687
1727	Spata25	ENSMUSG00000017767	2.274335047	-0.544078191	0.78722386	1.216317112	-0.44731607	0.654646865	2	1	4	6	3	0	6	4	0	0	2	0
1728	Myo1c	ENSMUSG00000017774	862.255705	0.475521423	0.069886289	0.197151935	2.411954127	0.015867278	639	556	783	727	709	801	1861	1131	1083	773	855	757
1729	Crk	ENSMUSG00000017776	4617.520759	0.502194152	0.270936057	0.326797251	1.536714738	0.12436318	3047	5668	4280	3167	5084	902	6410	3232	6609	5987	6913	5517
1730	Cox7c	ENSMUSG00000017778	9343.931373	-0.510924558	0.047054694	0.19423405	-2.630458241	0.008526984	11303	6378	10416	10192	10704	15366	8836	8961	7835	6318	7994	8471
1731	Pitpna	ENSMUSG00000017781	17671.46961	-0.041624452	0.807021057	0.101538385	-0.409938096	0.681851358	17623	15446	18173	16186	19149	18108	19308	14260	20239	19590	21307	16116
1732	Mlx	ENSMUSG00000017801	1050.812049	-0.071781339	0.672108339	0.107421745	-0.668219817	0.503993288	1013	900	1115	986	1115	1160	1286	783	1186	1169	1106	1013
1733	Retreg3	ENSMUSG00000017802	3334.964645	-0.358849171	0.024415575	0.121501172	-2.953462623	0.003142307	4048	2734	3717	3588	3564	4246	3388	3016	3199	3081	3205	2622
1734	Jph2	ENSMUSG00000017817	49.90701989	0.030669567	0.95829608	0.313194936	0.09792485	0.921991968	45	28	39	67	35	73	51	41	36	71	69	50
1735	Dhx58	ENSMUSG00000017830	67.69704709	-0.226042837	0.7029996	0.371215282	-0.60892654	0.542573132	68	35	84	101	92	52	130	98	58	56	30	29
1736	Rab5a	ENSMUSG00000017831	3750.285625	0.971685949	0.236512729	0.592153201	1.640936749	0.100810546	1752	4754	2610	1853	3414	151	5529	1874	6095	7096	7179	4253
1737	Hspb9	ENSMUSG00000017832	10.21864668	1.365181883	0.20819554	0.789228139	1.729768384	0.083671665	4	19	1	5	1	1	24	8	6	33	19	5
1738	Nkiras2	ENSMUSG00000017837	361.6477408	-0.0599962	0.840844965	0.175172271	-0.342498272	0.731975944	329	262	374	365	343	483	531	327	426	408	329	256
1739	Ppp2r5c	ENSMUSG00000017843	9629.842955	0.06630132	0.783435783	0.145921527	0.454362845	0.64956769	9365	8670	10306	8540	10893	7259	10407	7176	10391	11889	12626	10059
1740	Ift52	ENSMUSG00000017858	1139.882136	-0.253613353	0.25955663	0.161711681	-1.568305711	0.116809804	1149	851	1213	1247	1155	1626	1327	1054	1239	838	1137	1014
1741	Mybl2	ENSMUSG00000017861	41.45936203	-0.186069139	0.780407764	0.403694288	-0.460915956	0.644858903	54	15	26	34	42	88	53	52	40	48	38	16
1742	Sgk2	ENSMUSG00000017868	126.8993494	-0.272920037	0.408205213	0.227991756	-1.19706099	0.231282783	172	82	113	154	125	166	133	100	131	93	176	99
1743	Eya2	ENSMUSG00000017897	92.21152179	0.550707145	0.283313984	0.366745116	1.501607301	0.133198557	39	39	48	84	111	120	164	150	108	140	42	90
1744	B4galt5	ENSMUSG00000017929	1969.728954	-0.04984023	0.893507805	0.210661683	-0.236588965	0.812975682	1786	2113	2174	1876	2689	1088	2690	1711	2426	2633	1574	1402
1745	Gdap1l1	ENSMUSG00000017943	4353.52576	-0.202250851	0.620325597	0.263911225	-0.766359411	0.443462477	4629	2349	3960	4013	3961	8325	4760	5215	4231	5057	3472	2826
1746	Hnf4a	ENSMUSG00000017950	2.146379587	1.343146625	0.35822996	1.023007941	1.31293861	0.189203635	0	2	1	1	2	1	3	5	1	7	1	2
1747	Ptgis	ENSMUSG00000017969	408.9802502	-0.101288033	0.6616153	0.146895285	-0.689525422	0.490492681	388	341	427	394	420	500	424	347	419	514	466	335
1748	Cadps2	ENSMUSG00000017978	3601.075967	-0.225927743	0.538314057	0.244240571	-0.925021352	0.354954801	4066	4660	3803	3110	4446	2457	3046	1679	4348	3396	5264	3459
1749	Ddx27	ENSMUSG00000017999	1356.34657	0.179188073	0.397787845	0.146557337	1.222648259	0.221462577	1322	1005	1293	1024	1351	1447	1712	1326	1235	1856	1598	1389
1750	Cyth3	ENSMUSG00000018001	1367.59077	0.481914265	0.129511361	0.23491888	2.051407125	0.040227316	1182	1248	1213	1112	1410	496	1913	1114	1688	1687	2427	1365
1751	Cyth4	ENSMUSG00000018008	601.875546	0.064322744	0.915725516	0.336615553	0.191086668	0.848457693	629	380	669	500	588	688	1285	828	826	523	176	351
1752	Rac3	ENSMUSG00000018012	823.0751317	-0.730520321	0.0482967	0.279208384	-2.616398231	0.008886285	923	474	890	904	907	1915	586	806	570	542	668	680
1753	Rrp7a	ENSMUSG00000018040	3770.815618	-0.535883703	0.062537356	0.216614818	-2.473901413	0.013364657	4292	2723	3780	3536	4154	7592	3532	3218	3147	2998	3340	3186
1754	Cyb5r3	ENSMUSG00000018042	3501.480077	0.102286922	0.7436816	0.192299472	0.531914732	0.594785053	3449	2026	3377	3095	3228	4613	4633	4555	3761	3773	3561	2666
1755	Ints2	ENSMUSG00000018068	414.953189	0.878139247	0.123171392	0.42162921	2.082728677	0.037275962	181	504	294	257	403	45	797	396	699	946	380	270
1756	Med13l	ENSMUSG00000018076	2236.771727	0.636120478	0.148467616	0.323962072	1.963564667	0.049580598	1366	2512	1893	1537	2285	557	3317	1295	3277	4502	3138	2045
1757	Hist1h2bc	ENSMUSG00000018102	827.1478694	0.102754276	0.756919041	0.202329018	0.507857337	0.611553396	1027	576	825	855	772	615	1009	783	692	770	884	1234
1758	Baiap2l2	ENSMUSG00000018126	86.89468582	-0.940505849	0.062952348	0.380695047	-2.470496676	0.013492557	70	49	69	147	98	233	66	76	96	32	63	45
1759	Mafk	ENSMUSG00000018143	683.8432138	2.160116952	1.28E-13	0.263253328	8.20546872	2.30E-16	217	232	299	285	282	147	1012	815	752	1145	2036	1262
1760	Med1	ENSMUSG00000018160	1849.826395	0.087927807	0.719925627	0.152920204	0.574991427	0.565297095	1869	1658	1726	1993	2094	1139	2362	1583	2219	2088	2311	1617
1761	Erbb3	ENSMUSG00000018166	469.5141473	0.007285304	0.98872487	0.27861272	0.026148498	0.979138894	353	453	445	348	720	433	712	239	964	315	392	458
1762	Stard3	ENSMUSG00000018167	1264.903618	-0.312818417	0.157127369	0.162755107	-1.922019062	0.054603359	1448	1113	1245	1082	1356	1925	1341	992	1268	1098	1181	1273
1763	Ikzf3	ENSMUSG00000018168	3.714685154	1.724518053	0.307522518	1.201237264	1.435618179	0.151111019	9	1	0	0	0	0	4	2	6	4	2	17
1764	Mfng	ENSMUSG00000018169	148.4046346	0.173608266	0.661155208	0.251483196	0.690337439	0.489982009	159	64	155	128	151	166	233	214	180	121	115	135
1765	Vmp1	ENSMUSG00000018171	5902.910121	0.128616571	0.615027506	0.165572455	0.776799327	0.437277174	6099	5861	5706	5099	6864	3302	7279	5487	6933	5935	7067	6430
1766	Uchl5	ENSMUSG00000018189	2495.480012	-0.274730699	0.122299035	0.131613532	-2.087404659	0.036851571	2943	2310	2741	2831	2734	2384	2399	2412	2754	1929	2328	2419
1767	Glrx2	ENSMUSG00000018196	2855.404274	-0.210813452	0.168294147	0.112392961	-1.875681989	0.060698961	3349	2267	2922	2964	3099	3313	3194	2501	3038	3066	2480	2537
1768	Ro60	ENSMUSG00000018199	1811.543914	-0.060888948	0.88135361	0.232146859	-0.262286332	0.793100699	1860	2235	1891	1551	1894	1282	2821	1513	2921	1812	1051	1386
1769	Stk4	ENSMUSG00000018209	1461.847141	-0.100312956	0.641184518	0.138082798	-0.726469603	0.467550935	1451	1471	1725	1455	1618	1104	1720	1346	1920	1397	1258	1349
1770	Wfdc15b	ENSMUSG00000018211	2.958607182	-1.792105931	0.246636227	1.113505554	-1.609427025	0.107523	1	3	0	6	10	7	0	4	2	0	1	1
1771	Pmp22	ENSMUSG00000018217	1367.745114	0.450415216	0.050987587	0.174160155	2.586212768	0.009703701	1229	919	1097	1032	1263	1221	1903	1683	1093	1532	1952	1754
1772	Gdf9	ENSMUSG00000018238	45.07911001	-1.162202298	0.017767222	0.37555278	-3.094644376	0.00197049	60	42	29	74	32	122	45	24	30	30	28	22
1773	Zcchc10	ENSMUSG00000018239	388.9396924	0.005574873	0.990598091	0.254903194	0.021870548	0.982551219	441	345	445	428	476	143	434	514	423	329	387	360
1774	Psmb6	ENSMUSG00000018286	5084.945914	-0.437569581	0.175906523	0.236858013	-1.847391922	0.064690359	5891	3061	5273	5509	5216	9295	5084	5899	4012	3799	4183	4083
1775	Spag7	ENSMUSG00000018287	2793.871369	-0.30327178	0.188453013	0.168413102	-1.800761207	0.071740526	3175	1866	3020	3071	3155	3816	2815	3026	2515	2402	2523	2439
1776	Pfn1	ENSMUSG00000018293	4056.998717	-0.484273206	0.225831323	0.289215109	-1.674439509	0.094044254	5192	2164	4774	4142	4659	6909	4913	5507	3216	1965	2486	3119
1777	Tomm34	ENSMUSG00000018322	2877.606293	-0.249286233	0.190359518	0.138972017	-1.793787251	0.072847133	3005	2268	2882	2915	3345	3871	2792	2429	3157	2438	3012	2809
1778	Ywhab	ENSMUSG00000018326	24043.36295	0.245630929	0.364669928	0.189375182	1.297059769	0.194610622	19648	23904	24106	20576	26926	13184	29636	17399	29031	29277	35124	25946
1779	Ksr1	ENSMUSG00000018334	1645.722566	0.604036273	0.037638696	0.220258889	2.742392264	0.006099345	1205	1120	1584	1293	1547	913	2321	2032	1883	3423	1741	1216
1780	Gpx3	ENSMUSG00000018339	354.2945355	0.815887573	0.086859362	0.35655013	2.288282924	0.02212105	269	131	286	219	222	379	882	806	456	233	294	211
1781	Anxa6	ENSMUSG00000018340	4885.652662	-0.584081732	0.025851254	0.199572794	-2.926660089	0.003426231	6267	3868	5209	4575	5666	8686	4504	4519	4411	3045	4136	4025
1782	Il12rb2	ENSMUSG00000018341	18.34750044	0.457802409	0.617013137	0.593007262	0.772001354	0.440113626	3	32	22	2	24	6	29	27	18	30	13	17
1783	Zkscan6	ENSMUSG00000018347	774.4419964	-0.323248227	0.313553098	0.227724811	-1.419468636	0.155762434	910	442	768	845	749	1324	806	875	715	654	629	648
1784	Kpna2	ENSMUSG00000018362	1289.209573	0.176327564	0.532974279	0.188544838	0.935202291	0.349684058	1299	1216	1365	1073	1527	609	1604	1280	1424	1550	1450	1359
1785	Smurf2	ENSMUSG00000018363	966.9599275	0.208719741	0.561849682	0.237067624	0.880422799	0.37863031	843	1074	943	964	1020	366	1510	748	1398	1053	1105	879
1786	Cep95	ENSMUSG00000018372	300.2445601	-0.200329646	0.429949525	0.174414132	-1.14858609	0.250726695	232	259	349	388	349	300	346	210	374	304	235	315
1787	Vezf1	ENSMUSG00000018377	1327.654016	0.455179606	0.054035882	0.178120397	2.555460312	0.010604745	1070	1186	1114	1133	1321	702	1986	1036	1745	1652	2048	1382
1788	2210416O15Rik	ENSMUSG00000018378	1470.387958	-0.318845993	0.274759385	0.209048734	-1.525223267	0.127203419	1795	919	1480	1765	1571	2035	1475	1799	1257	1133	1192	1324
1789	Srsf1	ENSMUSG00000018379	6387.901561	0.198316812	0.398424855	0.162444557	1.220827685	0.222151269	5830	6071	6000	6520	6530	3691	8874	6087	8499	8019	5813	6307
1790	Abi3	ENSMUSG00000018381	31.3195331	0.523809697	0.528338891	0.555081277	0.94366306	0.345341856	26	22	26	27	25	24	112	49	56	9	5	15
1791	Shroom1	ENSMUSG00000018387	290.1483014	0.181333796	0.637499037	0.247239422	0.733433989	0.463293775	171	142	257	288	297	441	380	355	286	360	292	274
1792	Kif3a	ENSMUSG00000018395	5397.880143	0.023128025	0.939252164	0.164201013	0.140851903	0.887986939	4890	5236	5301	4860	5862	5039	5159	3836	6023	5562	7801	6067
1793	8-Sep	ENSMUSG00000018398	17607.69017	-0.391497088	0.182297039	0.214637533	-1.823991748	0.06815332	18130	19267	20233	17546	23343	18116	13742	8837	18119	12433	22353	20835
1794	Mtmr4	ENSMUSG00000018401	3731.029156	0.535665567	0.050005707	0.206181447	2.598029918	0.009376032	2798	3148	3475	2635	3482	2233	4362	2895	4471	6434	6477	3500
1795	Mrm1	ENSMUSG00000018405	806.5159522	-0.648179801	0.001632409	0.162859154	-3.980002269	6.89E-05	1030	609	971	928	1018	1220	809	639	616	731	540	644
1796	Mapt	ENSMUSG00000018411	22795.72284	-0.294116713	0.223868178	0.174980021	-1.680858824	0.09279034	25318	17811	23705	22930	24509	32467	18973	16877	19878	24202	27318	21821
1797	Kansl1	ENSMUSG00000018412	2476.563007	0.633248885	0.090070233	0.279171256	2.268316923	0.023309897	1664	2582	2132	1885	2311	682	3677	1677	3758	4062	3572	2631
1798	Gid4	ENSMUSG00000018415	3173.449791	0.258268013	0.430652294	0.225125311	1.147218909	0.251291159	2992	3327	3078	2754	3477	1207	3976	2534	4659	3881	3725	3328
1799	Myo1b	ENSMUSG00000018417	1222.313422	-0.07157473	0.87004092	0.251810483	-0.284240469	0.776226104	1275	1702	1143	1114	1480	533	1420	784	1682	1103	1363	1283
1800	Dhx40	ENSMUSG00000018425	1041.722313	0.442069674	0.067150134	0.181578335	2.434594815	0.014908473	897	923	793	856	1163	528	1411	980	1157	1396	1529	1151
1801	Ypel2	ENSMUSG00000018427	1913.300947	-0.288929275	0.209821905	0.167569303	-1.724237487	0.084664979	1944	2061	2188	2119	2479	1495	1939	1211	2234	1498	2311	1800
1802	Akap1	ENSMUSG00000018428	1326.735174	-0.057597559	0.835623478	0.1634562	-0.352373047	0.724558513	1059	1282	1431	1410	1494	1214	1830	1039	1853	946	1386	1301
1803	Nol11	ENSMUSG00000018433	748.1527563	0.80971622	0.002181045	0.208269154	3.887835551	0.000101142	399	651	565	485	665	394	1176	652	969	1334	1232	741
1804	Derl2	ENSMUSG00000018442	1050.798807	0.111021707	0.503822603	0.112049606	0.99082639	0.321770361	891	985	1049	1006	965	974	1306	996	1169	1121	1176	1149
1805	C1qbp	ENSMUSG00000018446	2748.942999	0.107261688	0.497150956	0.106747421	1.004817605	0.314984685	2682	1891	2880	2455	2998	2636	3418	2797	2901	3225	3144	2593
1806	Rpain	ENSMUSG00000018449	674.6524298	-0.211827511	0.647451744	0.296041613	-0.71553289	0.474279825	820	355	572	804	649	1039	817	1019	673	321	507	576
1807	6330403K07Rik	ENSMUSG00000018451	10913.96761	-0.375540515	0.075233199	0.158439028	-2.37025258	0.017775937	12359	8250	12477	10826	13351	15052	10791	10626	9864	7782	10578	10154
1808	Slc13a3	ENSMUSG00000018459	593.4402633	-0.742437597	0.004866761	0.205376268	-3.615011624	0.000300334	722	450	763	844	567	987	476	452	454	375	504	530
1809	Kcnab3	ENSMUSG00000018470	4070.443258	-1.191773461	1.18E-07	0.193551301	-6.157403512	7.39E-10	7495	4426	4133	4978	4748	7131	2704	2568	3499	2517	2522	1959
1810	Chd3	ENSMUSG00000018474	16918.33537	0.023412184	0.948833076	0.195354651	0.119844519	0.904606315	15470	16306	17793	13862	17751	16577	16996	9601	18616	19595	26949	16946
1811	Kdm6b	ENSMUSG00000018476	907.3897794	0.787440242	0.00415058	0.214488606	3.671245086	0.000241372	692	484	764	756	652	550	1276	1044	683	1362	1678	1184
1812	1700125H20Rik	ENSMUSG00000018479	3.748532665	1.07434471	0.510028247	1.098484401	0.978024548	0.328062183	1	1	0	10	2	0	4	2	7	11	9	0
1813	Appbp2	ENSMUSG00000018481	3455.641188	0.39792136	0.308971249	0.27798253	1.431461754	0.152297921	2721	4162	3253	2515	3608	1015	5166	2467	4973	4869	4546	3295
1814	Wnt9b	ENSMUSG00000018486	11.10884676	2.733854001	0.052619921	1.06376526	2.569978644	0.010170478	9	2	4	1	1	0	2	0	6	89	17	8
1815	Adora2b	ENSMUSG00000018500	116.8280986	-0.4863605	0.134874836	0.240090072	-2.025741819	0.042791249	90	102	150	149	162	146	97	107	138	67	77	126
1816	Ncor1	ENSMUSG00000018501	6194.350626	0.37137742	0.184717016	0.204663168	1.814578677	0.069588682	5116	6329	5445	4872	6465	3183	7982	4250	8634	8567	9076	6284
1817	Trpv2	ENSMUSG00000018507	816.4423011	-0.543651572	0.052973342	0.211875621	-2.5658996	0.010290861	895	693	980	748	867	1467	812	743	677	476	716	760
1818	Cenpv	ENSMUSG00000018509	749.5444163	-0.975423364	0.00665907	0.279201668	-3.493615819	0.000476526	1146	415	918	842	875	1638	486	654	473	393	501	632
1819	Pcgf2	ENSMUSG00000018537	1091.222057	-0.421641474	0.166631501	0.223940851	-1.882825185	0.059724063	1264	659	1167	1353	1113	1760	990	952	738	1162	1252	785
1820	Cwc25	ENSMUSG00000018541	716.7885326	0.576230284	0.034580873	0.206956997	2.784299597	0.005364346	439	574	618	475	776	488	1015	479	852	970	1283	884
1821	1700001P01Rik	ENSMUSG00000018543	7.575083375	0.451574696	0.683528369	0.698270862	0.646704195	0.517823407	4	2	11	0	7	14	9	6	11	19	4	7
1822	Pip4k2b	ENSMUSG00000018547	5426.351228	0.176848712	0.561922437	0.200925038	0.880172596	0.378765816	4175	4989	5247	3840	6433	5095	5699	3190	6481	7487	8084	5770
1823	Trim37	ENSMUSG00000018548	14460.56126	-0.003608029	0.992907239	0.23027046	-0.015668658	0.987498731	11977	17974	14251	11853	16952	10934	14678	7124	18723	14966	21254	15617
1824	Ybx2	ENSMUSG00000018554	104.8185819	-1.130949445	0.000572991	0.263355787	-4.294378559	1.75E-05	135	77	151	144	131	205	59	80	71	45	94	63
1825	Ctdnep1	ENSMUSG00000018559	2999.754193	-0.509304345	0.048877212	0.19512012	-2.610209266	0.009048685	3840	2010	3385	3206	3330	4881	2634	2939	2413	2441	2442	2643
1826	Elp5	ENSMUSG00000018565	3769.460458	-0.57224823	0.021679161	0.190228549	-3.008214234	0.002627878	4759	2693	3979	4443	4271	6230	3771	3689	3373	2778	2708	2826
1827	Slc2a4	ENSMUSG00000018566	44.19102519	0.780255688	0.170050975	0.417609409	1.868386275	0.061708249	17	14	36	61	48	17	70	51	76	101	39	23
1828	Gabarap	ENSMUSG00000018567	8990.723594	-0.458616075	0.219539269	0.270671799	-1.694362236	0.090196471	11153	4675	9683	10371	9303	15881	9669	11523	7479	5099	6331	7294
1829	Cldn7	ENSMUSG00000018569	6.833021561	-1.222780725	0.266341479	0.789222202	-1.549349122	0.121297817	9	6	0	17	6	17	2	1	5	11	3	4
1830	2810408A11Rik	ENSMUSG00000018570	17.3145522	-0.014119244	0.988620639	0.536007764	-0.026341492	0.978984961	11	35	11	13	6	21	22	30	20	6	10	19
1831	Phf23	ENSMUSG00000018572	2667.161776	-0.540735608	0.068915666	0.223455161	-2.419884179	0.015525451	3284	1830	3028	2776	3135	4484	2323	2729	2243	1434	2355	2502
1832	Acadvl	ENSMUSG00000018574	743.1893868	0.257362664	0.241413179	0.158376388	1.625006524	0.104161169	514	663	617	651	784	714	1091	590	1025	689	881	904
1833	Dnah11	ENSMUSG00000018581	9.268263667	1.096180343	0.247145746	0.681786029	1.607806989	0.107877457	6	3	9	2	16	0	13	3	25	12	13	16
1834	G3bp1	ENSMUSG00000018583	3216.787591	0.041439138	0.824858089	0.110988341	0.373364784	0.708876966	3080	2751	3519	2886	3609	2715	4587	3169	3561	2856	3434	3187
1835	Atox1	ENSMUSG00000018585	1817.018051	-1.266783307	0.003412958	0.338580132	-3.741457892	0.000182956	3155	860	2023	2490	1968	4550	1240	1801	988	740	767	1082
1836	Glra2	ENSMUSG00000018589	550.3890503	0.435907675	0.206769395	0.251220066	1.735162647	0.082712001	457	493	555	414	593	226	633	380	754	661	1069	548
1837	Sparc	ENSMUSG00000018593	9718.532016	0.344750063	0.168462278	0.183891486	1.874747278	0.060827499	9046	5651	9211	9388	9157	7826	15842	13987	11030	8137	9278	10504
1838	Glra4	ENSMUSG00000018595	2.103684559	0.738954025	0.698466086	1.19589123	0.617910732	0.536634184	4	2	0	0	1	2	1	0	1	2	4	8
1839	Mief2	ENSMUSG00000018599	651.8357974	-0.664022897	0.030526653	0.233417772	-2.844782948	0.00444417	961	407	742	838	749	993	605	734	495	524	390	416
1840	Tbx3	ENSMUSG00000018604	157.7607647	0.620747341	0.165422638	0.328842561	1.887673356	0.059069815	93	135	171	137	122	65	142	133	110	192	324	287
1841	Crhr1	ENSMUSG00000018634	1139.23974	-1.06101134	0.005801017	0.299188529	-3.546296855	0.000390686	1323	835	1500	1428	1324	2596	541	483	664	626	1098	1190
1842	Dusp14	ENSMUSG00000018648	3199.757586	0.076157152	0.884809142	0.298082174	0.25549046	0.798344311	3120	2396	3499	2510	3034	3657	2368	1775	2176	2925	6060	5170
1843	Tada2a	ENSMUSG00000018651	1230.978454	-0.059251167	0.752352905	0.114887884	-0.515730334	0.606042765	1292	965	1200	1263	1291	1330	1406	1040	1453	1158	1240	1355
1844	Ikzf1	ENSMUSG00000018654	141.4829371	0.811575388	0.041432769	0.300895527	2.697199904	0.006992528	70	140	117	83	136	51	355	151	242	113	150	162
1845	Pnpo	ENSMUSG00000018659	2738.248796	-0.445433365	0.074446503	0.187377839	-2.377193412	0.017444938	3411	2197	3221	3072	3040	3533	2796	3162	2776	1664	2313	1912
1846	Cog1	ENSMUSG00000018661	1195.62368	0.038848334	0.891290767	0.161302758	0.240841105	0.80967827	942	1012	1348	880	1462	1274	1546	829	1450	1153	1405	1361
1847	Cbx1	ENSMUSG00000018666	1488.985003	-0.247207333	0.506012718	0.250759922	-0.985832708	0.324215212	1708	1638	1614	1922	1846	696	1852	1292	1914	904	1068	1644
1848	Cdk5rap3	ENSMUSG00000018669	1549.686704	-0.284993326	0.440775345	0.253123563	-1.125905955	0.260205329	1762	963	1539	1537	1480	2671	1850	2027	1722	1020	1168	1045
1849	Copz2	ENSMUSG00000018672	244.8500164	-0.657862119	0.139922996	0.328626697	-2.001852331	0.045300616	299	130	268	294	259	506	237	305	154	94	167	222
1850	Slc25a39	ENSMUSG00000018677	2194.223809	-0.61391214	0.0399733	0.226185953	-2.714192155	0.006643762	3046	1485	2497	2691	2304	3511	2202	2520	1770	1399	1558	1451
1851	Sp2	ENSMUSG00000018678	519.3156805	0.654691977	0.067309861	0.269025591	2.43356765	0.014950841	289	428	402	332	554	353	671	321	522	983	1078	486
1852	Aatf	ENSMUSG00000018697	864.1699028	0.103976678	0.7907348	0.23573351	0.441077208	0.659157103	755	569	668	662	764	1436	1133	1073	897	1093	734	732
1853	Dync1h1	ENSMUSG00000018707	20619.27298	-0.077154085	0.754346444	0.150664841	-0.512090838	0.608587437	22308	15450	20204	19127	20276	26286	21829	17433	21454	22203	27133	17395
1854	Cpsf4l	ENSMUSG00000018727	37.71366377	-1.371796772	0.032818008	0.488611727	-2.807539596	0.004992154	47	37	67	60	47	60	27	35	41	1	9	20
1855	Pex12	ENSMUSG00000018733	371.2051885	0.038055444	0.907956191	0.184132621	0.206674099	0.836264387	351	366	339	386	400	290	519	359	528	438	243	323
1856	Ndel1	ENSMUSG00000018736	3600.756993	0.218763041	0.358135105	0.166579965	1.313261416	0.189094875	3173	3156	3621	2902	4092	2537	4146	2698	4075	3940	5537	4199
1857	Slc25a35	ENSMUSG00000018740	147.4212177	-0.239963803	0.591497603	0.291777796	-0.822419683	0.410838081	123	156	167	120	147	214	187	79	278	72	134	130
1858	Zbtb4	ENSMUSG00000018750	5268.790744	-0.117649549	0.530490282	0.125178509	-0.939854214	0.347292346	5468	5355	6018	5055	5814	4259	5924	4263	6691	4643	5789	4921
1859	Tnfsfm13	ENSMUSG00000018752	9.567326928	-1.717295647	0.124785087	0.827797463	-2.074536012	0.038029558	16	6	2	21	12	28	7	14	1	1	0	4
1860	Mpdu1	ENSMUSG00000018761	1857.257772	-0.355594265	0.280939057	0.235696031	-1.508698571	0.131375831	2119	1053	1899	2023	1818	3294	2061	2153	1745	1513	1408	1397
1861	Fxr2	ENSMUSG00000018765	4943.877805	-0.10850166	0.488797774	0.106129185	-1.022354589	0.306613105	5228	3915	5244	4601	5598	5457	5185	4350	5161	4987	5712	4728
1862	Atp5g3	ENSMUSG00000018770	10141.51018	-0.587711971	0.03663903	0.21320099	-2.756609945	0.005840397	12684	6841	11185	10275	10982	19309	9154	8756	8312	7322	8288	9143
1863	Cd68	ENSMUSG00000018774	571.2769104	1.121939056	0.028725677	0.390367137	2.874061236	0.004052304	345	181	308	297	297	674	1757	1218	934	487	319	354
1864	Slc35g3	ENSMUSG00000018776	1.343491198	3.22864032	NA	1.820188172	1.773794803	0.076097098	0	1	0	0	0	0	1	0	0	5	1	8
1865	Acsl1	ENSMUSG00000018796	1946.971502	0.596815528	0.06358969	0.242054918	2.465620337	0.013677622	1236	1996	1563	1247	2167	814	2770	1395	2796	3106	2898	2075
1866	Abca5	ENSMUSG00000018800	1626.975511	0.490595114	0.197286166	0.277538669	1.767664	0.077117092	1275	1963	1199	1260	1542	560	2276	1041	2381	2699	2285	1557
1867	Smyd4	ENSMUSG00000018809	459.0823276	0.834252077	0.010626562	0.252392885	3.305370824	0.000948508	296	343	294	284	376	326	880	732	674	807	426	250
1868	Lsp1	ENSMUSG00000018819	398.8960428	0.394836701	0.380257857	0.312929371	1.261743825	0.207040982	316	218	353	340	252	528	452	876	428	428	391	233
1869	Zfyve27	ENSMUSG00000018820	3277.057607	0.052804334	0.834744923	0.149073495	0.354216786	0.723176425	3105	2381	3381	3110	3206	3630	3775	3375	3318	4565	3561	2558
1870	Avpi1	ENSMUSG00000018821	1028.307299	-0.883428395	0.001974325	0.225406948	-3.919259819	8.88E-05	1534	833	1134	1309	1071	1894	751	1009	767	632	667	692
1871	Sfrp5	ENSMUSG00000018822	17.4099596	-0.748299567	0.297898374	0.512214261	-1.460911233	0.144039804	36	16	13	20	19	23	24	26	13	2	8	9
1872	Myh11	ENSMUSG00000018830	458.2189229	0.016709625	0.97255577	0.251901131	0.06633406	0.947111867	383	396	389	509	454	518	536	212	350	512	683	631
1873	Rad51d	ENSMUSG00000018841	682.7220937	-0.089294123	0.7029996	0.14664953	-0.608894707	0.542594233	688	660	662	632	712	742	841	573	1033	593	636	571
1874	Fndc8	ENSMUSG00000018844	54.70888918	-0.990604657	0.007069602	0.285556345	-3.469033954	0.000522333	72	39	54	81	88	94	64	37	35	24	31	43
1875	Unc45b	ENSMUSG00000018845	70.03941966	-0.496066689	0.205162197	0.284895122	-1.741225635	0.081644036	109	65	95	95	58	55	88	75	57	42	39	66
1876	Pank3	ENSMUSG00000018846	1608.211682	0.563874164	0.328084381	0.407398433	1.384085254	0.166332352	856	2260	1423	1076	1662	186	2769	1026	2793	2417	2343	1161
1877	Rars	ENSMUSG00000018848	2422.687987	0.299839212	0.079438979	0.128166005	2.339459778	0.019311651	1997	1777	2109	1833	2273	2690	3693	2558	2914	2541	2945	2405
1878	Wwc1	ENSMUSG00000018849	4208.042021	-0.515589444	0.046580006	0.195632424	-2.635500974	0.008401318	5278	3960	5345	3951	5691	4818	3339	2278	3392	3176	5166	4506
1879	Mrpl58	ENSMUSG00000018858	2131.95837	-0.745655607	0.027525205	0.257542878	-2.895267828	0.003788352	2944	1243	2056	2536	2201	4636	1820	1922	1594	1602	1436	1632
1880	Fdxr	ENSMUSG00000018861	602.5467614	-0.609971669	0.068372049	0.251580645	-2.424557223	0.015327068	700	375	615	697	656	1216	504	642	465	400	485	484
1881	Otop3	ENSMUSG00000018862	5.634407572	0.262574399	0.857114277	0.845069737	0.310713291	0.756018592	6	6	1	0	1	15	10	8	5	10	2	4
1882	Sult4a1	ENSMUSG00000018865	25259.66777	-0.592623707	0.009203277	0.17608447	-3.365564875	0.000763871	31011	19599	27797	26556	29404	43310	19719	19748	22247	21227	23305	20678
1883	Mrpl45	ENSMUSG00000018882	1978.607086	-0.416233185	0.137051312	0.206464519	-2.016003462	0.043799614	2420	1340	2079	2040	2143	3222	2035	2170	1897	1379	1502	1684
1884	Mb	ENSMUSG00000018893	13.97058932	0.50590276	0.531360577	0.539249686	0.93816051	0.348161929	11	6	19	4	11	17	15	26	6	26	23	6
1885	Irf1	ENSMUSG00000018899	355.4859458	0.263552162	0.299555629	0.180964877	1.456371904	0.145289838	316	281	349	292	357	294	574	518	360	364	338	303
1886	Slc22a5	ENSMUSG00000018900	468.6363618	0.293335257	0.222262844	0.173994368	1.685889384	0.091817107	393	345	470	435	438	381	538	413	455	531	797	529
1887	P4ha2	ENSMUSG00000018906	422.6151507	0.23352987	0.379630836	0.184858305	1.263291196	0.206484549	379	245	465	339	416	440	498	370	424	416	621	554
1888	Arrb1	ENSMUSG00000018909	13811.95968	0.059998734	0.782635517	0.131492569	0.456289917	0.648181514	13621	10657	13126	11698	13314	16520	16816	11729	16691	15961	17126	11716
1889	Tm4sf5	ENSMUSG00000018919	9.341849246	-0.395519141	0.685783744	0.616267216	-0.64179812	0.52100427	11	14	2	8	20	7	15	12	9	10	5	1
1890	Cxcl16	ENSMUSG00000018920	109.2515813	0.877465611	0.030567659	0.308566671	2.843682395	0.004459548	56	53	71	73	94	105	311	166	114	158	97	72
1891	Pelp1	ENSMUSG00000018921	1476.48286	-0.51373432	0.095657738	0.230075399	-2.23289548	0.025555838	2010	899	1498	1678	1527	2555	1396	1591	1100	1108	1205	1216
1892	Med11	ENSMUSG00000018923	364.3297494	-0.80257473	0.082526129	0.346346815	-2.317257427	0.020489713	539	238	364	373	365	825	380	456	350	133	168	188
1893	Alox15	ENSMUSG00000018924	1.025020738	3.425415625	NA	1.996236231	1.715937008	0.086173572	0	0	0	0	0	0	0	4	0	2	3	3
1894	Heatr9	ENSMUSG00000018925	5.440854009	-1.75488934	0.117734067	0.831449146	-2.110639416	0.034803317	17	1	3	9	3	16	5	4	2	2	3	0
1895	Ccl6	ENSMUSG00000018927	106.1676578	1.180527633	0.039921615	0.434845576	2.714820385	0.006631172	49	44	42	72	67	105	461	177	112	53	70	100
1896	Ccl4	ENSMUSG00000018930	90.4032626	5.621495699	2.01E-17	0.60599839	9.276420186	1.75E-20	8	0	3	5	0	5	274	225	54	348	173	52
1897	Natd1	ENSMUSG00000018931	481.0730297	-0.382304146	0.039553377	0.140582677	-2.719425698	0.006539539	520	433	547	451	639	601	605	399	536	427	349	361
1898	Map2k3	ENSMUSG00000018932	641.7049927	0.544627444	0.012575088	0.16835488	3.234996481	0.001216442	568	363	550	508	472	590	950	826	633	737	975	689
1899	Ywhah	ENSMUSG00000018965	48919.58296	-0.198555268	0.364012018	0.152914422	-1.298473127	0.194124805	58090	42751	53324	56749	60787	34746	45823	44045	46492	49127	53729	47704
1900	Sart3	ENSMUSG00000018974	1956.165725	-0.282158116	0.126398301	0.136569039	-2.066047467	0.038823998	2160	1548	2239	1878	2287	2467	1844	1745	1901	1647	2004	1978
1901	E2f2	ENSMUSG00000018983	49.16156	0.163905512	0.71734903	0.28234829	0.580508249	0.561571925	52	36	47	65	37	33	61	62	73	41	64	30
1902	Slfn3	ENSMUSG00000018986	9.579614286	1.94965841	0.035395525	0.702898221	2.773742131	0.005541558	2	3	0	12	6	0	20	13	26	17	9	13
1903	Nars2	ENSMUSG00000018995	396.4991944	-0.017778879	0.961505811	0.195678601	-0.090857556	0.927605776	359	459	444	360	426	269	515	381	570	293	345	410
1904	Slc35b4	ENSMUSG00000018999	2434.609283	0.059024842	0.746200661	0.111893186	0.527510603	0.597839055	2220	2277	2559	1937	2611	2309	3008	2037	3053	2824	2806	2148
1905	Dnah1	ENSMUSG00000019027	345.6751219	-0.064022372	0.875772283	0.235158354	-0.272252169	0.785428131	320	306	243	359	327	494	510	348	502	222	364	232
1906	Dalrd3	ENSMUSG00000019039	1452.273142	-0.506065722	0.010205331	0.152306038	-3.322689819	0.00089154	1634	1168	1589	1721	1790	2075	1467	909	1362	1105	1388	1403
1907	Fis1	ENSMUSG00000019054	9818.636347	-0.813231195	0.031345652	0.287216521	-2.831422066	0.004634153	14387	5418	10034	12074	10071	21253	7679	10820	6098	5969	6635	7053
1908	Plod1	ENSMUSG00000019055	874.542638	0.054873934	0.843284312	0.162348413	0.338001051	0.735362396	814	563	888	901	903	961	1059	873	987	713	876	1115
1909	Rab3d	ENSMUSG00000019066	364.1089432	-0.39624058	0.256472816	0.251194978	-1.57742238	0.114698369	421	271	428	383	445	481	460	385	549	236	223	173
1910	Mfsd3	ENSMUSG00000019080	209.5723545	-0.400928652	0.389647053	0.323174075	-1.24059658	0.214754816	300	164	182	148	206	390	266	282	239	152	128	83
1911	Slc25a22	ENSMUSG00000019082	8021.348777	0.096240464	0.680049867	0.147331922	0.653222074	0.513613121	6681	6209	8316	6208	8373	9567	8877	6571	9340	10274	9985	7655
1912	Atp6ap1	ENSMUSG00000019087	19472.98852	-0.353229098	0.076970813	0.149858664	-2.35708159	0.018419199	22340	15101	20736	19433	21723	28439	18141	17133	19067	16389	19841	17378
1913	Dnase1l1	ENSMUSG00000019088	68.76136054	-0.239025607	0.658716906	0.343872001	-0.695100522	0.486992308	54	56	78	107	76	64	131	88	72	25	43	47
1914	Aldh3a1	ENSMUSG00000019102	145.361236	-0.548987056	0.264735343	0.353443363	-1.55325326	0.120362642	242	62	172	125	143	272	169	199	142	74	94	68
1915	Ccl9	ENSMUSG00000019122	325.9549852	1.972098014	0.016072434	0.629335306	3.133620498	0.00172664	120	98	109	114	138	194	2081	643	281	277	98	133
1916	Scrn1	ENSMUSG00000019124	10655.71431	-0.122721195	0.619642579	0.159897037	-0.767501371	0.442783479	10164	9741	10844	9563	12185	12343	10010	6724	12254	11476	13836	10587
1917	BC005537	ENSMUSG00000019132	10607.26025	0.154339323	0.539915886	0.167341417	0.922301995	0.356371074	10469	10387	10480	10173	11306	5708	13497	9114	13770	13192	11654	10133
1918	Isyna1	ENSMUSG00000019139	1072.288922	-0.455064251	0.14205855	0.22833714	-1.992948899	0.046267043	1143	688	1299	1436	1355	1372	1038	1315	1017	591	761	935
1919	Hars2	ENSMUSG00000019143	1212.667952	-0.204754212	0.11850489	0.09720451	-2.106427078	0.035167271	1352	1092	1276	1327	1396	1144	1407	1002	1259	1128	1150	1212
1920	Cacng2	ENSMUSG00000019146	4115.784232	-0.441673366	0.09787711	0.199084316	-2.218524164	0.026519114	5289	4002	4823	3870	5403	4373	3195	2158	3220	4787	5146	3600
1921	Tmem160	ENSMUSG00000019158	1015.68867	-1.434983137	0.001774703	0.362965891	-3.953493078	7.70E-05	1828	475	1080	1638	910	2728	543	991	451	427	504	467
1922	Rab5c	ENSMUSG00000019173	5506.62313	-0.041494152	0.719684422	0.072102312	-0.575489894	0.564960024	5385	4581	5616	5433	6047	5591	6859	4982	6512	5618	5523	5092
1923	Styxl1	ENSMUSG00000019178	7.316259141	0.267148695	0.8662195	0.911357604	0.293132678	0.76942074	7	3	3	15	0	10	9	0	4	15	2	20
1924	Mdh2	ENSMUSG00000019179	15958.05155	-0.446839183	0.067019077	0.183446309	-2.435803621	0.014858749	19401	11389	17446	15699	16853	26893	14968	14333	15242	12689	14072	13916
1925	H13	ENSMUSG00000019188	2221.297835	-0.346389768	0.165707153	0.183685006	-1.885781397	0.059324419	2654	1504	2381	2276	2369	3379	2381	2382	2078	1747	1990	1765
1926	Rnf145	ENSMUSG00000019189	4600.09362	0.311662451	0.217558874	0.18328972	1.700381507	0.089059188	3867	4166	4575	3771	5031	2587	5711	4661	5741	6661	6292	3414
1927	Scn1b	ENSMUSG00000019194	25937.21323	-1.000028262	5.66E-05	0.204701724	-4.885294761	1.03E-06	40993	19759	30866	31481	30787	48506	15957	20400	19454	17707	17740	17097
1928	Atp6v1e1	ENSMUSG00000019210	23601.01288	-0.323917101	0.078394689	0.138040968	-2.346528763	0.018949204	28580	18288	24995	23473	27480	30876	21677	21890	23976	20160	22713	21687
1929	Chtf18	ENSMUSG00000019214	45.24839968	-0.25714686	0.641512672	0.354262909	-0.725864474	0.467921857	33	21	42	83	42	67	47	49	69	27	32	38
1930	Lhx9	ENSMUSG00000019230	4.638948378	1.280225179	0.338400049	0.941789793	1.359353423	0.174034623	1	1	0	6	6	2	10	20	3	3	1	3
1931	Etnppl	ENSMUSG00000019232	1350.906246	1.385410398	5.20E-10	0.196675472	7.044144283	1.87E-12	664	696	619	733	1068	604	2830	1865	2702	2211	1205	1723
1932	Rps6kl1	ENSMUSG00000019235	1460.754604	-0.461376145	0.0708474	0.191853944	-2.404830128	0.016179985	1651	1157	1501	1696	1559	2310	1221	1426	1062	1235	1497	1249
1933	Ppp1r12c	ENSMUSG00000019254	5005.703	-0.501849607	0.083180299	0.217074433	-2.311878	0.020784407	5889	3406	5392	5423	5331	8882	3969	4252	3744	3814	5349	4808
1934	Ahr	ENSMUSG00000019256	333.5316346	-0.205149367	0.672453811	0.307296105	-0.667595076	0.504392102	356	476	358	331	452	101	522	212	422	318	337	208
1935	Map1s	ENSMUSG00000019261	1258.56074	-0.41305431	0.169331661	0.220747398	-1.871162757	0.061322525	1289	901	1239	1205	1351	2411	1384	1231	1367	905	1058	917
1936	Dpep1	ENSMUSG00000019278	1.080203376	2.912654941	NA	2.477581285	1.175604191	0.23975308	0	0	0	0	1	0	0	10	0	0	0	1
1937	Tmem129	ENSMUSG00000019295	920.8700919	-0.160200049	0.2559531	0.101460452	-1.578940822	0.114349632	897	857	1021	941	1105	862	1116	742	1105	915	818	858
1938	Nop9	ENSMUSG00000019297	453.9983649	-0.367891282	0.253846187	0.231808405	-1.587048932	0.112501563	493	327	486	527	478	680	706	482	472	328	285	276
1939	Hsd17b1	ENSMUSG00000019301	7.629996566	-1.740992392	0.031099273	0.613998249	-2.835500579	0.004575393	8	5	20	19	9	8	4	5	2	6	1	4
1940	Atp6v0a1	ENSMUSG00000019302	21598.63817	0.031915583	0.925217969	0.189431283	0.168481058	0.866204845	21122	15835	20864	18540	21723	26792	21113	15936	20947	32253	29318	18969
1941	Psmc3ip	ENSMUSG00000019303	116.5596359	-0.060950763	0.914082393	0.313907383	-0.194167981	0.846044353	104	61	90	107	130	206	154	127	53	152	133	100
1942	Grb7	ENSMUSG00000019312	64.56288576	0.268103321	0.486085577	0.260698453	1.028403955	0.303759849	32	56	47	64	59	82	100	51	103	77	65	59
1943	Noxo1	ENSMUSG00000019320	19.028236	0.992759725	0.14206138	0.498167946	1.992821364	0.046281011	5	24	17	9	14	4	18	11	25	38	40	28
1944	Aoc3	ENSMUSG00000019326	38.91923623	-0.455703006	0.405100409	0.378219629	-1.204863447	0.228256022	48	26	51	54	49	37	38	10	36	17	53	55
1945	Zfp687	ENSMUSG00000019338	924.8129183	0.270315527	0.133120636	0.132883738	2.034225795	0.041928835	747	741	1014	737	879	783	1291	804	1304	1219	1082	790
1946	Gdpd2	ENSMUSG00000019359	146.8395563	-0.392510096	0.221987673	0.23269029	-1.68683487	0.091635108	204	118	161	159	173	161	122	122	101	94	200	156
1947	D8Ertd738e	ENSMUSG00000019362	3608.135534	-0.950898501	0.025410196	0.323941862	-2.935398639	0.003331194	6112	1713	3909	4718	3392	8002	2720	3953	1968	1775	2162	2650
1948	Sec14l4	ENSMUSG00000019368	5.251868732	-0.255729541	0.852582692	0.800468814	-0.319474709	0.749366567	3	14	6	2	5	2	2	3	1	3	9	11
1949	Calm3	ENSMUSG00000019370	59825.79452	-0.417518381	0.00201164	0.106727393	-3.912007667	9.15E-05	77193	51927	71084	69050	73333	58324	56794	46845	59668	51595	58583	51281
1950	Cops3	ENSMUSG00000019373	1828.795802	0.5209285	0.042324983	0.194007918	2.685088866	0.007251052	1322	1691	1663	1315	1813	949	2312	1487	2418	2797	2840	1896
1951	Fkbp8	ENSMUSG00000019428	14193.78818	-0.763540731	0.025875594	0.260942665	-2.926086206	0.003432558	18895	8474	15270	16014	14822	31043	11701	14369	10414	9283	10032	10057
1952	Ddx39b	ENSMUSG00000019432	7190.099468	-0.204524572	0.480519671	0.196935429	-1.038536202	0.29902049	8144	4419	7359	6788	7100	11277	8460	7796	6375	6786	6416	6334
1953	Gipc1	ENSMUSG00000019433	3009.916064	-0.903671514	0.000113237	0.19145561	-4.720005395	2.36E-06	3938	2429	3498	3560	3856	5677	2415	2305	2509	1651	2132	2226
1954	Tlcd1	ENSMUSG00000019437	782.952479	-0.403586695	0.104033543	0.184768629	-2.184281485	0.02894157	811	696	926	762	988	1037	630	509	709	624	819	946
1955	Plscr3	ENSMUSG00000019461	519.3905568	-0.589623701	0.053019198	0.229852081	-2.56523108	0.010310711	641	336	610	594	681	809	607	548	527	289	323	343
1956	Ptger1	ENSMUSG00000019464	29.43040374	-0.124949915	0.839646432	0.362579917	-0.344613446	0.730384996	34	16	35	17	36	43	36	45	28	32	15	21
1957	Arhgef25	ENSMUSG00000019467	8761.297406	-0.515449567	0.071829096	0.215071993	-2.396637324	0.016546292	9688	6644	9355	9396	8773	16265	7653	8722	8013	5710	7673	7500
1958	Xab2	ENSMUSG00000019470	1670.442598	-0.190821106	0.525577229	0.201053288	-0.949107114	0.342566137	1586	1193	1570	1675	1581	2776	1968	1685	1732	1857	1280	1376
1959	Cdc37	ENSMUSG00000019471	7767.053787	-0.617228735	0.062140579	0.249099958	-2.477835564	0.013218205	9883	4616	8411	8089	8659	15471	6828	7987	6119	4712	5967	6725
1960	Rab4a	ENSMUSG00000019478	2337.126161	-0.381098183	0.116340591	0.179876951	-2.118660451	0.034119173	2984	1608	2500	2663	2654	3094	2302	2677	2209	1958	1903	1721
1961	Trip10	ENSMUSG00000019487	465.4154766	0.852809876	0.004864139	0.235884754	3.615366659	0.000299923	319	183	289	347	342	465	642	641	504	955	611	429
1962	Cd70	ENSMUSG00000019489	0.978731725	-3.484411514	NA	2.340127812	-1.488983421	0.136491735	4	4	3	0	0	0	0	0	0	0	0	0
1963	Cops6	ENSMUSG00000019494	4707.757974	-0.648119009	0.018191764	0.210185864	-3.083551842	0.002045455	6626	3185	5682	5083	5222	7896	4188	4515	3950	2764	3726	3892
1964	Ubb	ENSMUSG00000019505	47512.23251	-0.126680703	0.598174241	0.156578306	-0.80905654	0.418482625	46183	35653	47185	41564	50934	68476	51969	42642	44815	48026	52814	46936
1965	Ap4m1	ENSMUSG00000019518	329.4168806	0.277384712	0.219414355	0.163661372	1.694869768	0.090100129	279	224	318	281	394	258	539	244	378	459	393	312
1966	Gyg	ENSMUSG00000019528	1316.271896	-0.358860074	0.050291252	0.138304374	-2.594712388	0.00946701	1359	1154	1523	1394	1730	1510	1421	1222	1427	870	1156	1213
1967	Rcn3	ENSMUSG00000019539	158.120244	-0.589832439	0.229050079	0.354354636	-1.664525813	0.096007397	125	99	137	211	167	368	120	230	112	80	111	124
1968	Slc6a8	ENSMUSG00000019558	4950.046946	0.084746274	0.747181453	0.161207716	0.525696141	0.599099345	4917	3387	4660	4096	5068	6010	5873	5341	5390	6758	5166	3796
1969	Arid3a	ENSMUSG00000019564	198.1278177	0.248734271	0.402950878	0.205447071	1.210697576	0.226011332	168	151	247	203	168	122	288	182	226	207	315	160
1970	Pdk4	ENSMUSG00000019577	608.7157644	1.72159836	6.94E-08	0.27531877	6.2531093	4.02E-10	243	406	331	224	336	100	1193	813	907	1272	964	802
1971	Ubxn6	ENSMUSG00000019578	4142.123694	-0.688491841	0.030049842	0.241365142	-2.852490781	0.004337807	5076	2588	4322	4734	4482	8703	3459	3745	3071	2827	3331	3450
1972	Mydgf	ENSMUSG00000019579	2066.018484	-0.534768361	0.087049666	0.233825267	-2.287042658	0.022193333	2791	1314	1933	2277	2154	3825	1898	2120	1460	1827	1704	1571
1973	Cyb561	ENSMUSG00000019590	3939.252965	-0.1072014	0.682117547	0.165103129	-0.64929963	0.516144725	4357	2663	4074	3800	3931	5093	4015	4151	4162	4773	3900	2975
1974	Sema6a	ENSMUSG00000019647	1210.869193	0.098922651	0.702136719	0.161904777	0.610992789	0.541204354	1151	1030	1233	1219	1309	895	1518	850	1409	1841	1208	1182
1975	Ccdc12	ENSMUSG00000019659	1846.038553	-0.692842344	0.053334335	0.270444812	-2.561862208	0.010411262	2325	930	2006	2204	1949	3958	1464	1835	1297	1366	1377	1469
1976	Fmc1	ENSMUSG00000019689	484.3492624	-0.935538157	0.010129738	0.281259925	-3.326240508	0.000880259	666	237	570	695	602	970	347	433	358	237	286	413
1977	Akt3	ENSMUSG00000019699	4038.537137	0.239777856	0.517212022	0.248485724	0.964956266	0.334566718	2935	4924	3969	2727	4438	2469	5141	2084	6451	4781	5912	3878
1978	Mrpl24	ENSMUSG00000019710	1139.232382	-0.33303136	0.316253829	0.235719002	-1.412832048	0.157705113	1145	764	1269	1263	1291	1714	1268	1323	1180	531	980	1065
1979	Gle1	ENSMUSG00000019715	2692.247513	-0.189477818	0.269420471	0.122986593	-1.540638001	0.123404914	2943	2131	2635	2678	2927	3450	2789	2346	2785	2809	2755	2452
1980	L3hypdh	ENSMUSG00000019718	90.82030095	-0.360538516	0.246698106	0.224045463	-1.609220344	0.10756817	113	78	101	107	106	93	119	66	132	80	50	67
1981	Lyst	ENSMUSG00000019726	1809.112366	0.949699208	0.004747427	0.26207177	3.623813463	0.000290291	1203	1563	1235	1168	1474	520	3611	1701	3242	3298	2127	1495
1982	Slc35e1	ENSMUSG00000019731	2550.780458	0.260337854	0.182427207	0.142774287	1.823422555	0.068239417	1966	2370	2402	1976	2385	2392	3380	2074	3498	3361	3286	2229
1983	Calr3	ENSMUSG00000019732	65.83699452	0.335547253	0.22956878	0.201799077	1.662778932	0.096356695	56	63	56	58	50	54	97	76	85	72	62	74
1984	Tmc4	ENSMUSG00000019734	94.66931271	-0.236782872	0.624376082	0.312172563	-0.758499944	0.448151746	100	43	117	107	149	93	66	67	52	139	105	113
1985	Syne4	ENSMUSG00000019737	81.98102124	-0.676669824	0.141375117	0.339106173	-1.995451214	0.04599369	66	41	98	102	74	208	63	71	59	79	72	53
1986	Polr2i	ENSMUSG00000019738	944.715591	-0.831889136	0.02727382	0.286844543	-2.900139313	0.003729968	1154	489	995	1284	1077	2092	850	958	646	489	623	691
1987	Krt10	ENSMUSG00000019761	224.6346896	-0.488201934	0.035333739	0.175937893	-2.774853817	0.005522653	313	174	238	226	275	311	228	172	226	156	184	220
1988	Iyd	ENSMUSG00000019762	9.81267918	1.336848045	0.241932072	0.823824104	1.622734803	0.104646108	1	3	4	22	1	1	39	8	20	2	14	11
1989	Rmnd1	ENSMUSG00000019763	1398.938961	-0.764719863	0.002455902	0.198715742	-3.848310442	0.000118935	1819	1133	1601	1664	1772	2321	1058	1110	1264	732	1049	1296
1990	Ccdc170	ENSMUSG00000019767	4.152254231	2.65059922	0.049981294	1.020127496	2.59830191	0.009368608	0	0	4	0	3	0	16	1	10	6	9	6
1991	Esr1	ENSMUSG00000019768	138.2655562	0.884143291	0.072109125	0.3692482	2.394441709	0.016645689	100	107	92	59	173	42	340	248	171	223	81	89
1992	Vip	ENSMUSG00000019772	2775.687265	-0.701168965	5.74E-05	0.14364246	-4.881348915	1.05E-06	4216	2663	3306	3621	3503	2793	2433	2136	2752	1851	2001	2224
1993	Fbxo5	ENSMUSG00000019773	48.91649305	0.399671328	0.424369212	0.34423307	1.161048612	0.245622131	62	28	35	44	59	21	74	82	73	61	28	35
1994	Mtrf1l	ENSMUSG00000019774	227.1807033	-0.058415979	0.870356837	0.20612071	-0.283406644	0.776865136	233	201	261	206	237	216	291	211	341	124	208	246
1995	Rgs17	ENSMUSG00000019775	4248.214994	-0.160822823	0.639020447	0.220219844	-0.730283066	0.465217177	6441	3752	4266	5210	4234	2273	4672	4129	4765	5187	3592	3149
1996	Hdac2	ENSMUSG00000019777	3712.343594	-0.081888413	0.666685499	0.120482728	-0.679669313	0.496713871	3842	3373	3868	3818	4207	3194	4410	3094	4449	3122	3697	4151
1997	Frk	ENSMUSG00000019779	16.42094447	0.641038055	0.358135105	0.48809223	1.313354352	0.189063572	14	6	33	11	8	4	29	18	15	26	15	24
1998	Rwdd1	ENSMUSG00000019782	2381.911771	-0.0307895	0.926576624	0.185491474	-0.165988759	0.868165797	2715	1663	2323	2329	2332	2720	2318	2506	1796	2484	3247	2403
1999	Clvs2	ENSMUSG00000019785	1479.326162	0.268774561	0.297446291	0.183836867	1.462027535	0.143733665	1678	1336	1369	1261	1455	729	2131	1570	2073	1527	1501	1512
[truncated: 18,727 more rows]
